# Supplementary material for: A Bayesian method for identifying associations between response variables and bacterial community composition
Source: PLoS Comput Biol. 2022 Jul 6;18(7):e1010108. doi: 10.1371/journal.pcbi.1010108 (PMC9307184; doi:10.1371/journal.pcbi.1010108)
Supplement: S2 File — (CSV) [file pcbi.1010108.s002.csv]

	Sample_1	Sample_2	Sample_3	Sample_4	Sample_5	Sample_6	Sample_7	Sample_8	Sample_9	Sample_10	Sample_11	Sample_12	Sample_13	Sample_14	Sample_15	Sample_16	Sample_17	Sample_18	Sample_19	Sample_20	Sample_21	Sample_22	Sample_23	Sample_24	Sample_25	Sample_26	Sample_27	Sample_28	Sample_29	Sample_30	Sample_31	Sample_32	Sample_33	Sample_34	Sample_35	Sample_36	Sample_37	Sample_38	Sample_39	Sample_40	Sample_41	Sample_42	Sample_43	Sample_44	Sample_45	Sample_46	Sample_47	Sample_48	Sample_49
Otu00001	25877	16704	32846	28931	29937	15968	19720	17701	35139	4034	8040	14715	7137	22487	40989	25194	5131	34783	27773	26748	24165	40140	20260	25877	31663	25877	16686	2122	50656	14779	36418	25643	34470	18251	7812	33098	10985	7634	12524	8068	7130	7239	15027	21868	9061	15289	9678	5408	8181
Otu00002	17263	13449	17584	17752	7908	7669	8141	8464	5131	5261	9124	15385	11615	26730	15707	16262	8186	5926	26900	7620	25300	15635	16594	15228	11307	14856	12301	28104	8790	10377	6912	14363	14877	12532	7418	7972	15034	15838	11325	6369	14768	23142	10847	7049	11934	16739	8913	19297	25796
Otu00003	11134	6588	13721	12309	7234	2721	5482	7800	7810	1538	1402	890	2294	9307	11683	5873	2581	9223	5733	9916	7206	11454	3316	2505	5713	4169	6332	3367	6332	11554	7547	5750	14660	11422	3446	5237	4446	4111	11214	4074	5640	6781	5052	6933	4124	6135	5361	5409	6005
Otu00004	11706	5727	8312	5564	5245	3980	8152	4217	3455	1056	1913	1514	1218	4060	6419	4879	1066	2570	1004	2540	922	4385	1673	3293	5395	7281	2318	2206	2575	3031	521	4558	5655	7102	2940	909	1162	1686	2984	432	6253	4494	6541	3745	497	5257	2075	2231	1040
Otu00005	3878	6235	9436	5193	2086	1947	689	3941	1895	10	791	1531	3628	1701	2575	770	3393	19520	33269	797	19550	1785	1313	1199	2096	2295	431	7877	1402	982	790	6435	2912	2266	865	436	9541	9245	8321	9	1457	744	3196	105	3224	1208	10435	21376	20425
Otu00006	1891	1948	18	44	4033	6383	12927	588	237	1082	2985	2856	1449	2871	114	1606	1242	45	2262	894	2161	502	2960	6485	457	4088	7362	513	24	39	2329	314	5108	2756	969	281	3381	2569	955	1573	870	1698	9836	4854	1499	1961	2495	1437	824
Otu00007	820	1164	1623	2491	848	760	73	1504	415	4583	4252	3395	2794	1723	3480	2380	3593	456	787	174	985	2074	1030	2866	3005	989	2617	1669	2	109	2610	1978	410	1598	2138	2676	2402	4324	1444	3954	5009	3018	1673	2892	1781	389	935	1635	5012
Otu00008	732	7322	191	101	5733	2340	10306	195	2945	1363	3350	5232	9240	1705	34	2769	5576	6	883	4582	2223	1503	13090	4994	583	3914	7980	1127	75	889	3153	235	130	3582	831	1792	5119	5244	160	7426	2480	1684	1086	321	5702	2894	6936	3957	3274
Otu00009	916	2193	1008	382	2818	938	1701	3833	10995	560	1347	730	531	786	1687	1638	677	2344	1952	7146	4300	4657	911	697	3369	1545	775	665	2799	4408	2233	2667	3685	1658	756	6760	1070	636	3147	1837	1491	861	3839	2483	839	1523	2162	7924	3617
Otu00010	2135	4477	5533	4028	3730	4303	2490	2898	1779	435	1212	1372	1062	680	1989	780	3104	1914	1767	1562	1470	2042	744	1335	3753	3134	842	896	1206	1654	2032	1458	2817	2098	3137	1745	1093	1053	4653	2242	2383	1823	2603	1816	321	2318	1097	1206	1914
Otu00011	20	36	3	4	29	170	285	15	975	1688	1239	573	788	31	10	183	733	0	1414	649	3247	16	3641	1132	0	5	2168	2719	501	779	394	7	3	46	32	3778	4573	8401	18	1418	19	283	12	0	2365	430	5175	1798	4431
Otu00012	0	1	842	299	0	494	1403	1	0	12535	6544	895	6213	3532	636	3400	1142	1	1	6	3	1131	4759	34	1590	1538	117	1	4	3	9	913	0	521	2745	22	18	3	1081	2230	106	1507	404	1063	3461	2715	0	4	1
Otu00013	0	0	3	0	1	0	0	5	0	0	0	0	0	0	2	0	0	3	7	1	4	6	0	2	0	5	9	0	4	4	13864	0	2	4	0	4	2285	4787	4337	7612	7355	6510	3236	3263	2	11495	3	7	0
Otu00014	5	732	3730	1063	4	1542	0	7396	4087	564	2545	2	4303	7529	3626	8115	1290	3	532	6	15	2116	1866	884	2955	5	82	19	4	0	4302	1780	21	201	3743	5461	7	15	0	11	2296	10846	1170	2660	108	72	1753	12	1
Otu00015	1647	1918	76	244	41	6080	0	18	0	4590	2177	2103	0	7	2261	1	173	0	6	2	0	1347	120	703	3949	0	2590	4	0	0	75	2583	2111	83	4	43	0	0	1648	114	33	1	3849	2225	1005	93	0	48	99
Otu00016	3036	2557	286	349	878	7232	4422	197	771	1852	3152	2236	890	848	157	582	854	87	1345	1059	845	765	1716	2030	419	2067	1940	938	121	122	638	498	2753	1732	1314	230	649	664	741	1670	489	1069	5905	1648	1729	1787	597	1093	626
Otu00017	479	533	3709	1154	1170	508	105	2656	5	0	8	11	622	1608	638	3	6	334	66	10	348	1207	5	5	2894	1876	7	1881	928	288	52	2207	1623	0	8494	5025	39	1598	5659	7038	1913	1970	1427	414	8	2645	862	233	825
Otu00018	5631	2510	1310	1075	975	260	70	771	1711	834	903	1301	1021	1557	1596	929	415	1289	1450	1325	1322	1154	808	977	570	293	1559	405	880	1038	793	579	658	2594	1642	987	846	501	664	1627	749	1794	1385	1203	3075	1349	887	677	905
Otu00019	96	4	0	0	6	54	1957	1	63	0	0	2	4	5	6	0	3	0	0	871	0	4	0	0	4	0	6	35	18717	18560	8	29	391	0	2	0	6	0	121	0	0	0	1	5	7	7	6	0	0
Otu00020	894	1651	2968	2630	1237	719	966	4022	327	909	814	1132	292	1775	1727	236	200	654	353	572	384	979	240	730	1524	724	634	205	634	1940	1801	1760	1956	445	790	397	318	237	1555	615	2105	1706	1210	732	3303	610	176	1313	1034
Otu00021	174	551	239	393	734	527	77	553	1479	4042	3051	1372	785	457	362	991	1787	305	121	688	658	481	216	492	841	101	205	1391	281	710	837	699	271	621	816	522	410	1291	536	1007	2529	1285	433	1291	429	688	1980	1094	1864
Otu00022	0	3	23	18	0	7	4	0	43	135	206	124	64	620	31	643	20	23	28	30	4	14	137	188	2	11	526	13207	24	110	46	0	11	871	108	4	19	139	12	0	801	687	8	57	166	1097	11192	258	8
Otu00023	320	612	346	1256	1420	1446	658	1709	2990	1456	1329	726	883	856	1411	892	2010	503	169	2213	298	1420	582	347	1185	667	484	439	465	1626	836	1060	929	337	772	672	654	684	310	1120	816	785	986	2023	369	792	454	334	1184
Otu00024	507	1476	673	516	995	1379	86	1154	695	2581	2188	1365	1312	882	1075	773	1987	8	255	9	338	1074	839	1792	1664	519	903	106	85	161	582	790	240	730	597	1106	354	1389	1066	424	1257	1571	1424	770	979	1272	129	454	154
Otu00025	0	0	0	0	1	0	0	0	0	10493	7179	4669	1179	291	0	0	0	0	0	0	0	1	0	4188	0	0	3503	2	0	5	0	0	0	0	1468	0	0	0	0	0	0	196	6	0	8	536	0	0	0
Otu00026	463	1823	2958	2563	991	538	610	916	739	523	1281	1598	340	875	1693	98	39	142	104	330	70	1909	101	1465	1449	894	738	19	119	33	18	889	2251	2003	3761	143	201	204	3355	186	361	599	854	1803	1748	235	211	55	103
Otu00027	246	85	166	379	170	1523	37	253	56	161	392	175	80	37	416	476	991	10976	31	24	283	315	447	206	1461	1119	198	241	504	465	67	6	337	134	81	5	22	154	93	78	561	1770	364	420	84	599	21	1069	318
Otu00028	110	35	46	1528	7729	80	73	253	325	19	108	23	26	13	172	33	88	0	3523	495	6347	223	127	16	354	541	362	2474	4	0	11	50	1755	3055	16	22	9936	12	60	17	54	9	150	160	17	26	438	239	35
Otu00029	1167	1040	1509	982	386	1944	1142	1677	114	10	98	247	861	616	407	151	2038	925	669	152	768	823	153	297	1236	1502	121	511	544	681	372	2168	1290	97	1298	164	342	391	2083	1017	1046	683	1849	160	525	620	457	978	1056
Otu00030	953	976	1552	800	719	1886	771	1394	560	343	687	632	792	469	506	174	1039	322	646	353	316	593	650	339	954	988	727	193	464	919	363	1624	838	764	2128	356	237	346	1846	1038	170	308	1680	360	1564	687	279	638	704
Otu00031	0	0	0	0	1	3	0	1	25	8387	4704	3130	53	0	0	0	0	0	1	13	0	0	6	2992	1	3	2794	0	2	0	0	0	0	0	0	1	4	0	0	1	0	40	0	0	4484	380	0	0	0
Otu00032	0	0	0	0	0	0	0	0	579	18	827	324	1323	1640	603	6294	5097	4	0	377	4	299	372	446	346	92	581	5	0	0	647	89	130	4599	971	714	1	0	1	139	5899	729	0	4	404	1130	1	1	3
Otu00033	626	782	844	1051	311	1135	50	2016	641	1534	2146	883	264	925	1995	910	1950	0	82	515	89	1652	262	335	2110	216	258	27	0	4	12	1207	257	433	441	53	164	51	204	24	78	480	382	637	499	309	135	82	87
Otu00034	82	632	32	11	626	263	1254	34	586	566	708	1119	1472	406	14	659	1491	0	84	453	203	151	2291	870	193	918	1035	116	13	134	812	9	14	658	306	130	742	424	31	1250	222	326	148	163	211	203	791	1329	384
Otu00035	0	7	227	47	38	27	7	22	4	3869	2466	1491	95	126	49	619	1949	39	14	3	9	68	366	915	925	8	801	135	432	93	1723	192	21	593	660	2403	4	271	972	2520	1054	509	663	486	750	236	94	95	17
Otu00036	1470	849	664	646	368	414	1018	542	246	37	71	65	507	700	321	502	412	831	620	353	753	499	518	489	179	241	264	810	505	390	232	219	641	400	451	410	618	1089	729	273	1259	1127	406	244	218	1000	1018	693	493
Otu00037	0	0	0	0	0	0	0	5	3	0	0	0	0	0	0	4	0	0	0	0	0	0	0	0	0	0	0	0	0	0	0	0	0	0	0	44	0	0	0	6	0	0	0	0	0	0	0	0	0
Otu00038	515	314	360	433	178	149	181	141	719	89	132	180	164	671	342	800	244	574	236	696	436	344	600	123	131	181	105	2831	87	168	1440	194	378	1136	425	41	415	1757	603	777	1148	1152	314	579	183	1316	296	120	236
Otu00039	714	673	874	910	1586	2049	1121	1729	460	0	2	12	16	104	140	116	455	884	299	404	722	554	0	11	903	1053	4	692	322	406	456	1031	980	37	1609	94	248	236	795	584	877	519	828	397	570	218	650	860	690
Otu00040	67	704	1061	231	374	337	145	2084	1	978	349	603	1224	624	208	276	1006	0	238	2	197	377	424	226	283	595	212	239	0	0	396	502	125	2096	5027	612	171	129	584	1413	669	1278	483	208	1835	1261	174	952	1894
Otu00041	2992	705	1095	301	384	429	2739	544	161	316	38	102	244	100	59	316	1024	219	327	506	56	289	371	65	81	3644	65	187	216	169	521	381	285	552	152	196	334	107	320	1921	1246	246	660	880	35	102	494	648	605
Otu00042	1	262	17	196	752	154	167	189	721	255	717	351	403	515	2	307	294	138	182	522	173	368	266	484	104	96	1235	102	1	0	601	72	247	598	325	890	532	523	428	766	118	226	493	563	1303	464	523	182	182
Otu00043	0	0	0	0	47	0	0	25	0	0	0	4	1	0	0	0	1	0	0	0	1	0	0	0	0	1	0	13256	3	0	0	0	0	0	1	12	2077	10701	0	3	51	0	0	0	0	6	9604	3021	765
Otu00044	844	1779	776	93	1240	465	11	10	1184	0	0	125	0	0	287	348	499	1	0	751	209	1290	30	46	0	106	10	1	468	0	0	1455	31	1511	2407	643	0	127	17	0	19	646	25	10	0	0	0	318	0
Otu00045	65	104	275	187	290	310	67	499	617	893	732	430	314	428	321	697	3416	25	66	138	273	218	255	276	402	136	422	90	12	11	89	294	119	308	257	120	417	123	227	213	523	382	242	379	216	137	133	293	732
Otu00046	1	0	0	0	5	0	0	5	13	2791	3135	2035	395	23	0	0	10	20	0	8	0	1	6	4161	4	0	1042	27	48	36	1579	2	22	16	29	31	5	32	451	1490	87	0	6	29	3078	7	433	14	10
Otu00047	74	36	0	0	88	529	196	0	320	457	753	868	328	174	0	208	380	8	385	995	736	23	120	694	5	61	553	240	46	163	708	43	305	995	349	177	261	201	0	955	164	405	92	32	880	503	624	596	155
Otu00048	0	0	4	0	0	0	0	0	0	897	4	0	0	0	0	0	0	0	4	1	0	0	1	0	0	0	2	0	0	0	12	0	0	4	11627	162	0	2	0	1345	0	618	9	688	1	1231	0	0	0
Otu00049	2	0	13	0	0	1	31	0	10	1	0	0	2	4	3	0	1	94	3	16	11	1	0	0	4	47	0	0	1507	212	33	51	159	0	0	22	0	5	38	126	4	0	4	0	4	0	0	0	3
Otu00050	481	685	628	1445	1072	50	309	654	163	3	22	120	1869	2301	1938	5527	9911	495	361	226	0	180	245	6	39	91	16	1	2	0	86	30	248	9	0	0	30	0	278	0	221	2	116	478	8	1	0	3	7
Otu00051	604	290	135	415	334	190	102	380	153	151	185	87	94	492	760	732	77	304	191	339	418	58	158	422	161	102	721	89	193	284	126	22	212	645	68	281	435	192	132	108	270	562	196	249	345	127	301	278	229
Otu00052	5	24	430	92	0	560	38	141	4	324	77	14	0	0	16	0	8	1	38	0	34	2642	1508	0	112	2098	0	245	0	0	160	76	131	6	0	0	151	8399	1647	1992	0	99	30	663	248	1278	14	18	0
Otu00053	179	388	533	383	864	474	305	755	426	413	209	564	883	172	260	100	660	106	275	141	87	314	212	496	418	578	90	45	193	197	196	144	411	180	1343	230	55	104	337	114	156	99	936	0	624	288	77	120	85
Otu00054	41	114	265	521	219	171	206	739	106	546	495	48	1183	557	210	141	508	300	288	38	57	168	55	461	818	447	222	370	82	477	288	262	443	102	605	57	106	95	1411	409	572	109	653	211	991	96	268	0	347
Otu00055	159	170	426	268	180	245	147	328	306	354	535	613	305	456	298	225	138	95	68	296	79	258	363	987	316	194	181	70	63	121	206	134	310	370	654	151	88	55	302	197	340	518	279	183	269	268	44	62	82
Otu00056	586	141	213	222	365	146	1789	783	691	6	1	10	166	187	70	79	112	178	70	493	145	159	40	51	390	537	11	206	729	703	109	379	896	119	376	36	65	55	519	46	284	157	265	6	21	198	86	157	388
Otu00057	0	0	0	0	0	0	0	0	0	961	475	666	28	0	0	27	21	0	13	0	0	0	119	1853	0	0	2003	0	0	0	0	0	0	187	18	0	0	0	0	0	0	15	1	0	1949	0	0	0	0
Otu00058	5	0	31	0	0	1	10	10	0	0	0	1	0	5	0	0	0	6	1	0	0	7	0	1	0	1	0	219	0	0	3331	15	14	0	17	85	0	0	30	8987	5	49	11	1	2	10	0	51	97
Otu00059	0	0	1	5	1	6	0	0	0	210	3590	913	10	0	0	0	2	0	73	0	0	0	6	9	0	0	2052	1	3	0	13	0	0	4	43	6	14	5	7	0	0	3	2	0	237	0	0	5	0
Otu00060	75	24	217	42	7	1	593	113	165	3	0	16	0	0	0	28	77	255	7	424	4	12	1	60	81	125	3	21	1954	2000	47	59	28	0	43	5	0	2	58	186	50	27	25	1	75	6	29	11	9
Otu00061	97	53	126	113	129	109	44	124	14941	72	94	84	65	68	119	108	291	8	8	8137	9	204	50	72	222	79	60	4	458	1728	86	173	89	53	98	77	36	26	94	165	188	38	114	242	55	27	0	17	7
Otu00062	351	14	1324	230	2	1012	6	445	0	585	0	33	17	11	107	0	346	0	319	0	5	10	101	0	71	9	8	0	0	0	13	15	193	0	362	33	6	16	69	27	0	7	19	274	0	4	71	0	15
Otu00063	1	0	3	4	0	1	11	15	6194	1	3	0	5	2	0	1	1	10	0	3299	16	0	0	1	0	83	0	54	0	46	2084	4	13	3	0	1641	0	18	100	3623	6	0	0	0	0	4	18	42	16
Otu00064	55	135	55	196	101	14	0	306	2	471	417	226	189	397	178	354	147	8	85	1	137	161	199	129	288	137	148	307	0	15	413	220	108	154	153	199	120	186	134	85	356	505	189	271	104	299	143	172	177
Otu00065	774	19	293	276	91	187	233	121	83	10	11	16	43	23	142	303	104	945	440	144	445	97	168	78	577	433	124	37	124	175	55	19	153	426	19	163	123	90	204	333	316	530	22	26	1105	132	908	200	264
Otu00066	94	35	258	291	75	223	128	881	9	445	181	77	860	423	522	191	550	13	9	10	9	154	133	451	189	354	637	0	0	0	27	199	51	19	656	0	74	22	80	0	355	45	203	105	89	22	6	5	38
Otu00067	0	0	0	0	2	0	0	1	3	0	0	1	32	1358	0	668	1024	1	0	0	0	1	145	0	0	0	0	0	0	0	0	0	1	578	1828	0	0	0	8	0	515	289	0	17	9	554	0	5	7
Otu00068	894	2069	3	20	730	626	634	125	72	27	69	0	952	32	3	36	348	0	526	61	455	32	1498	29	5	0	134	204	206	72	48	315	529	3	3	30	472	1039	315	228	50	353	15	5	0	419	960	76	240
Otu00069	0	77	244	24	0	368	0	461	0	17	29	10	598	1348	70	247	39	4	391	0	378	78	0	14	356	25	55	2	0	13	11	134	0	227	0	431	2097	725	4	110	2	128	50	73	16	1	51	2906	3
Otu00070	15	19	16	18	37	37	44	69	507	390	314	156	121	66	52	333	139	651	33	1336	47	90	48	60	48	21	80	517	850	2465	74	30	17	189	122	141	64	124	43	191	494	132	48	69	84	133	179	144	116
Otu00071	7	6	26	0	7	5	7	4	0	0	0	0	0	35	2	0	12	31	0	0	0	1	3	0	7	9	0	7	100	4760	175	8	14	0	28	697	0	0	60	2059	24	22	16	0	0	0	0	26	2
Otu00072	5	14	361	629	45	116	0	52	20	67	25	48	46	43	94	0	10	474	1480	17	18	466	174	44	13	32	175	400	0	0	42	97	37	39	234	160	16	10	48	118	24	31	24	14	159	45	33	551	16
Otu00073	12	20	45	58	38	207	24	78	457	154	146	114	6	0	18	736	1670	15	2	5	7	15	0	17	57	34	15	11	2	0	12	72	1569	959	22	302	10	7	48	54	2068	344	31	62	201	971	6	10	17
Otu00074	160	217	596	301	166	84	891	460	78	1	0	0	17	107	84	88	232	243	58	156	308	81	1	50	26	106	0	248	112	130	39	480	534	64	58	100	93	86	719	112	553	151	92	11	9	18	80	227	215
Otu00075	107	153	255	175	72	293	0	1775	0	316	460	39	141	39	390	0	46	0	77	27	41	121	30	57	385	539	223	0	0	0	0	471	294	58	54	7	122	427	271	60	12	8	63	85	2	119	109	109	62
Otu00076	5	8	31	31	44	86	106	141	0	209	58	106	178	167	32	675	5	1	0	0	40	0	223	74	4	46	117	290	1	1	0	43	39	4711	9	32	131	48	7	21	2122	1106	60	43	160	821	1805	27	2744
Otu00077	84	17	559	129	17	29	345	233	114	0	0	0	4	73	45	14	43	1307	29	68	283	91	0	0	21	410	0	144	78	69	203	205	355	7	14	191	37	23	505	533	125	51	103	0	23	4	68	263	848
Otu00078	1249	152	1166	410	35	222	1115	0	408	0	0	0	0	0	126	160	451	0	0	154	0	58	0	0	120	1210	0	0	153	13	0	311	392	0	0	2	0	0	217	0	129	0	351	3	0	0	0	0	0
Otu00079	339	220	102	430	279	500	96	340	84	206	300	192	186	55	197	81	91	16	16	54	39	327	66	277	326	503	122	10	14	0	116	49	494	71	60	24	13	13	289	93	101	84	466	183	233	118	19	39	14
Otu00080	20	19	63	19	148	78	45	92	5841	71	70	89	23	29	90	52	109	0	0	13283	2	34	21	6	89	23	33	3	7	115	43	42	1	16	3	64	0	2	19	274	123	9	72	205	8	23	1	2	2
Otu00081	0	0	13	8	0	0	0	0	14	658	864	620	240	84	0	1670	80	1	0	12	0	0	0	0	0	0	256	0	3	5	0	0	0	373	1080	0	0	0	0	0	27	5	0	0	344	0	0	0	0
Otu00082	4	9	19	10	44	17	8	29	284	728	132	18	79	125	21	25	294	0	21	0	0	6	682	7	16	17	194	30	0	0	141	6	0	106	196	0	11	25	7	0	87	421	25	41	140	313	1	4	0
Otu00083	73	130	155	285	282	104	58	306	234	204	217	119	75	150	256	49	24	113	7	232	88	276	0	124	154	108	61	27	11	59	36	174	102	33	20	31	47	51	122	39	203	0	232	514	35	79	15	30	279
Otu00084	0	213	601	222	301	181	0	688	0	28	148	48	307	361	34	0	1399	458	55	156	56	143	28	231	434	664	38	14	0	29	6	97	0	154	9	15	87	325	518	2	775	405	4	173	97	326	42	109	137
Otu00085	1	0	1	0	0	0	0	0	0	13	1	0	0	0	0	849	4090	0	1	3	0	0	141	0	0	0	0	0	0	0	0	0	0	150	2	0	0	0	0	5	1980	0	0	0	0	0	0	0	0
Otu00086	0	0	242	113	87	37	43	43	76	0	45	105	24	77	89	603	153	166	81	615	110	161	253	121	0	0	587	164	382	611	354	21	97	115	164	157	69	78	9	118	390	618	22	42	152	119	250	236	74
Otu00087	0	0	75	29	4	42	0	23	0	1027	1739	765	34	132	30	0	0	46	8	1	0	7	0	742	65	104	836	51	0	0	0	12	0	0	481	0	0	0	0	0	0	1	1	0	768	0	0	0	0
Otu00088	1	0	274	43	7	0	106	102	454	0	0	8	21	1	115	0	191	90	37	146	22	88	440	10	76	4	5	81	268	221	49	70	41	58	0	21	23	205	0	50	238	250	0	0	0	501	51	5	916
Otu00089	0	250	1926	44	0	29	153	4	109	5	142	16	198	21	1153	2	28	2	2	40	0	219	243	0	22	55	10	139	86	31	106	235	666	0	27	72	0	73	0	269	204	47	1	10	9	15	7	42	177
Otu00090	24	37	111	128	66	155	7	133	126	128	110	51	78	12	139	40	568	143	1	126	23	80	174	68	73	12	68	23	147	351	175	92	32	46	257	66	31	80	22	301	105	88	58	44	21	30	16	56	69
Otu00091	0	0	0	2	6	24	20	350	83	3	42	2	8	0	11	0	12	0	0	22	0	2	32	0	18	27	0	0	0	0	0	0	10	0	0	0	0	1	0	0	0	0	10	3	0	0	0	0	0
Otu00092	38	21	10	55	84	56	25	52	0	463	75	35	0	8	39	38	187	0	143	0	15	29	123	0	82	70	45	1	0	0	0	46	63	218	793	98	21	0	20	13	98	63	29	86	14	664	0	0	0
Otu00093	44	16	307	60	12	17	219	846	14	4	0	4	0	15	2	2	0	0	0	3181	0	10	50	8	269	88	0	2	0	0	6614	4	0	0	0	7	0	0	4	94	9	0	27	40	0	319	4	18	0
Otu00094	84	101	158	104	78	57	112	70	50	21	42	43	96	120	59	101	52	156	110	76	38	79	215	101	57	64	31	185	154	239	266	101	144	73	104	74	118	145	200	222	270	193	124	45	81	348	142	157	76
Otu00095	44	129	73	60	106	92	115	132	151	30	8	81	236	32	37	45	146	41	159	77	67	69	84	39	93	124	27	124	212	431	127	69	56	94	103	135	53	72	94	467	146	138	172	41	290	133	61	121	84
Otu00096	117	220	123	26	223	62	130	169	0	58	42	69	242	112	73	71	153	28	32	0	22	108	98	105	231	244	57	49	45	39	91	155	158	114	247	56	17	39	164	72	177	252	223	77	97	279	10	32	54
Otu00097	45	35	58	93	176	121	34	336	49	441	334	92	70	129	209	235	199	16	4	33	5	173	67	116	186	78	103	14	5	0	72	76	54	97	57	26	29	19	136	41	133	64	203	320	73	97	23	33	42
Otu00098	0	26	0	17	94	103	0	56	333	400	725	331	175	92	105	129	110	0	11	42	7	70	161	228	129	0	259	0	0	0	42	30	19	52	114	423	30	121	18	127	89	90	0	96	79	54	95	32	0
Otu00099	1	3	21	4	50	56	11	88	0	50	156	38	1414	498	106	62	377	0	14	0	0	16	1115	47	198	68	129	8	0	0	26	28	11	448	1295	18	2	0	0	17	103	166	118	49	1085	83	0	0	7
Otu00100	0	89	0	83	111	91	85	124	0	118	225	151	127	5	219	85	82	0	140	0	35	68	178	74	47	50	506	1	0	0	0	117	4	497	67	4	160	208	13	0	83	325	53	229	59	17	247	0	0
Otu00101	76	22	0	0	0	0	31	0	108	876	757	0	693	336	0	446	443	1	1	9	0	1	429	0	0	1	0	0	9	12	94	5	0	529	105	0	0	0	0	15	125	408	17	0	0	355	0	0	0
Otu00102	51	66	172	255	416	203	111	414	396	52	127	49	91	51	214	31	132	24	30	60	40	258	31	44	296	246	26	18	14	22	130	336	77	63	177	95	46	51	124	223	77	60	517	430	43	60	30	51	102
Otu00103	36	27	90	109	39	30	114	350	143	8	27	51	138	15	287	183	527	98	23	270	34	153	90	168	131	46	64	19	40	100	72	161	82	72	26	61	62	42	52	135	627	14	41	93	43	17	35	38	97
Otu00104	39	60	47	89	207	255	39	98	239	300	347	102	128	157	137	176	497	115	0	198	32	101	87	142	161	40	133	9	2	3	68	48	20	83	71	84	72	68	49	121	142	159	139	131	69	59	11	13	30
Otu00105	0	0	0	6	561	229	0	355	233	158	213	137	5	0	102	9	21	0	0	41	0	80	2	82	234	0	144	0	0	0	249	419	0	25	39	170	0	0	492	134	7	6	192	347	158	17	0	0	0
Otu00106	0	0	0	5	0	0	0	0	235	7	0	0	699	0	4	0	0	0	0	0	0	0	314	0	0	0	0	0	0	0	0	0	0	0	653	0	0	4	0	0	0	464	0	4	0	664	0	0	279
Otu00107	1	4	10	46	313	142	24	139	62	37	33	42	27	51	113	195	1356	5	7	41	31	89	61	34	67	56	18	28	16	40	75	35	4	123	55	66	8	7	13	198	542	57	53	45	14	51	8	77	41
Otu00108	21	51	26	43	122	110	20	78	153	127	117	85	402	106	17	89	288	0	117	95	52	37	233	164	77	69	38	31	0	0	14	84	43	51	479	59	75	147	71	79	44	151	133	52	174	174	107	19	19
Otu00109	7	85	20	35	53	58	7	60	6	363	454	188	217	127	258	127	254	1	0	8	0	113	162	411	122	60	348	11	0	0	2	20	0	275	42	78	22	178	158	0	40	13	98	60	115	94	54	1	0
Otu00110	620	147	277	89	157	63	365	151	83	21	33	28	49	88	204	38	8	43	44	23	16	94	64	43	197	95	18	48	76	59	8	150	114	316	19	154	15	16	686	19	43	53	158	151	106	55	24	32	208
Otu00111	0	106	0	50	280	1030	0	330	0	523	474	148	111	0	122	62	1	0	0	0	0	141	79	110	535	42	260	0	0	0	69	0	2	114	147	70	0	0	1	85	1	50	321	342	167	29	0	0	0
Otu00112	0	0	0	0	0	12	0	0	0	338	220	243	0	0	0	0	0	0	0	1	0	0	79	142	0	0	80	145	0	1	185	0	0	139	2507	547	0	170	353	509	259	66	5	80	1325	421	78	0	0
Otu00113	140	120	93	104	345	405	121	226	32	55	49	32	264	44	24	27	98	77	115	30	81	37	224	78	42	91	66	49	50	89	45	169	149	59	60	30	56	87	181	142	72	83	515	78	4	106	45	62	143
Otu00114	0	57	7	11	256	116	13	626	0	73	94	190	85	176	23	75	143	0	3	0	24	78	152	89	101	57	99	7	0	0	91	93	25	16	362	92	17	0	99	373	220	119	134	75	365	355	90	1	142
Otu00115	127	94	178	190	244	239	30	305	74	255	202	217	78	31	164	20	100	3	1	0	31	110	27	121	140	122	140	17	0	0	45	215	198	34	43	81	60	35	66	75	41	48	195	217	103	24	47	50	33
Otu00116	15	21	19	15	90	14	0	96	102	424	379	206	132	157	87	200	3	0	16	0	3	84	74	239	146	28	57	0	0	0	0	54	17	99	242	8	67	34	46	0	350	162	32	120	295	148	24	35	1
Otu00117	89	238	147	199	167	145	123	185	59	35	22	61	83	20	114	32	59	6	33	52	49	122	27	65	161	152	54	87	9	33	63	198	192	45	107	53	26	47	434	104	80	27	136	75	175	196	67	53	71
Otu00118	179	23	38	58	34	0	21	25	157	66	79	25	57	147	112	30	8	48	112	229	70	44	35	39	24	4	67	42	172	528	196	0	18	836	15	236	19	43	6	94	47	83	12	9	44	37	433	124	96
Otu00119	261	554	60	24	87	125	103	35	442	1	35	0	55	0	0	13	48	0	4	262	22	19	808	8	0	0	27	5	300	348	12	108	15	0	0	51	21	51	7	18	7	31	9	0	0	59	29	9	13
Otu00120	302	37	64	48	509	0	33	8	46	5	19	7	15	68	130	80	0	44	2	39	8	102	6	61	9	0	85	5	0	5	5	17	210	120	8	21	50	18	41	87	117	18	15	50	94	103	13	8	0
Otu00121	46	18	89	51	26	14	256	303	21	0	0	0	0	67	0	23	61	1260	121	9	439	8	3	0	15	272	0	198	152	0	20	90	135	33	44	7	70	43	42	19	307	26	86	0	0	14	141	521	736
Otu00122	318	649	26	597	16	0	3	34	0	57	180	44	0	1	175	0	0	73	398	0	596	7	7	0	0	11	0	0	0	0	0	53	0	0	0	0	0	0	0	0	74	24	30	6	0	201	0	0	0
Otu00123	68	67	8	5	230	223	80	39	16	175	174	187	189	9	20	5	149	0	54	14	62	37	122	202	37	129	77	0	22	4	19	31	1	4	48	40	39	21	77	227	14	22	224	79	336	34	26	0	0
Otu00124	31	59	114	117	171	152	102	196	0	99	103	119	145	55	96	38	215	68	35	0	47	84	72	74	171	226	36	40	86	125	81	138	93	71	32	57	61	49	115	66	97	87	129	77	96	0	51	83	76
Otu00125	90	107	54	56	184	173	97	230	6	78	61	86	69	21	76	42	139	7	106	13	17	103	65	69	220	258	60	1	8	31	5	136	28	144	222	0	10	22	101	54	12	35	200	43	255	54	14	4	21
Otu00126	0	0	1	0	52	45	0	96	0	110	1017	537	127	1	0	41	11	0	0	0	0	0	32	398	142	1	535	0	0	0	103	7	0	176	12	68	0	0	147	6	82	0	15	175	160	131	0	0	0
Otu00127	48	66	304	72	51	27	327	180	136	37	6	24	9	55	60	15	55	105	31	158	60	61	17	33	24	70	5	279	96	90	72	231	175	14	27	37	17	18	322	99	24	22	59	12	16	12	31	98	234
Otu00128	0	96	120	6	2	161	0	87	0	0	6	11	91	15	6	50	545	0	26	0	0	0	17	221	13	199	23	9	0	0	5	88	83	332	384	35	0	35	46	84	104	19	79	16	459	54	54	8	0
Otu00129	0	0	11	41	6	21	15	30	0	50	8	9	77	24	3	29	36	227	0	0	39	53	4	0	11	12	5	811	15	41	77	28	172	20	5	94	120	134	125	130	91	4	12	12	18	22	436	59	732
Otu00130	0	1	2	0	0	0	0	0	0	0	1	0	41	20	0	0	0	0	1	0	0	0	16	0	0	0	0	0	0	0	0	0	0	2	1212	0	0	0	0	0	0	0	0	0	0	188	0	0	0
Otu00131	0	0	0	0	4	0	0	7	0	232	3	4	136	72	0	36	0	0	5	0	91	14	78	104	30	0	4	239	2	11	333	0	0	53	99	138	116	333	50	356	228	181	23	65	66	101	150	242	319
Otu00132	0	0	0	0	0	0	0	0	0	0	0	0	0	0	0	0	0	0	0	0	0	0	1680	0	0	0	0	0	0	0	0	0	0	0	0	0	0	1	0	0	0	42	0	3	0	2695	0	0	0
Otu00133	71	31	52	58	20	7	21	40	75	74	73	50	50	107	150	157	24	99	4	38	40	89	39	69	24	26	124	23	41	239	58	71	66	68	25	35	33	29	54	18	135	114	19	83	42	140	44	89	15
Otu00134	5	2	28	14	14	0	50	32	441	5	1	2	8	55	0	24	43	39	39	216	68	9	4	41	9	48	0	29	334	1147	667	14	46	94	550	515	10	10	57	311	323	46	5	0	16	22	4	44	215
Otu00135	57	95	102	49	26	115	67	255	0	25	11	48	52	37	28	11	23	0	55	0	46	39	7	60	38	101	60	16	75	28	114	112	73	211	343	399	0	47	188	226	52	44	139	12	295	91	194	0	11
Otu00136	4	42	13	33	275	109	29	67	5	157	141	74	50	34	170	70	128	0	1	0	0	68	47	63	186	64	88	0	0	0	7	110	20	28	19	3	24	27	40	4	46	32	84	336	41	13	0	0	6
Otu00137	634	934	295	200	147	148	106	63	200	7	20	0	190	10	5	9	87	17	46	76	24	23	347	13	6	13	27	14	20	305	19	578	354	0	0	6	20	72	1215	37	9	45	142	7	11	18	33	53	77
Otu00138	95	126	26	21	114	132	59	74	43	23	46	36	146	56	19	14	67	41	69	39	62	30	122	34	153	225	22	75	104	93	29	88	28	49	70	11	33	77	76	44	45	35	303	72	41	36	43	37	45
Otu00139	0	0	0	0	645	13	2	202	0	0	0	0	755	684	0	0	0	0	0	0	0	1	0	0	0	0	0	0	0	1	0	0	0	0	336	0	0	0	260	0	0	785	107	1696	0	87	28	0	0
Otu00140	45	94	86	55	140	155	106	213	44	14	14	83	120	24	33	21	120	11	4	55	5	62	68	58	111	201	46	11	45	32	33	126	117	30	159	32	0	6	168	131	28	29	191	33	264	93	10	8	16
Otu00141	0	1	2	0	4	797	1	491	0	72	7	5	4	2	1	0	0	0	0	0	0	0	0	0	8	9	0	0	0	0	0	3	0	0	3	728	0	0	555	1	2	0	340	3480	0	35	0	52	7
Otu00142	0	0	0	0	0	0	0	1	0	0	0	1054	1228	33	0	0	0	0	0	0	0	0	0	0	0	0	0	0	0	0	0	0	0	0	0	0	0	0	0	0	0	150	0	0	1231	268	0	0	0
Otu00143	46	37	103	71	64	46	1	48	8	578	129	89	123	125	77	94	112	11	8	0	6	63	68	111	89	77	93	21	0	82	95	31	0	102	71	81	33	21	19	145	75	42	36	69	16	47	26	9	51
Otu00144	0	1	0	0	0	1	0	2	2	1674	653	799	4	0	0	53	0	0	0	0	0	0	0	0	0	0	3	0	0	0	0	0	0	398	0	0	0	0	0	0	0	0	0	6	5	1	1	0	0
Otu00145	70	125	223	181	680	700	351	516	0	5	7	35	128	24	15	10	133	93	7	3	30	51	58	84	157	148	30	0	30	19	3	105	120	50	263	18	17	29	212	11	49	8	374	32	83	9	16	8	29
Otu00146	0	13	68	71	97	153	2	74	27	622	168	197	26	49	178	105	759	0	1	0	0	123	39	68	48	7	136	0	0	9	36	45	0	309	0	38	0	0	6	175	104	5	39	140	55	15	0	0	0
Otu00147	25	72	41	40	33	127	37	57	79	21	40	65	30	57	73	16	116	295	31	92	63	82	35	57	91	71	51	133	10	49	12	31	52	46	31	22	178	220	54	36	107	89	100	118	52	48	73	59	162
Otu00148	0	0	0	0	0	0	0	0	102	0	0	0	0	0	52	0	0	555	38	129	139	14	0	0	0	0	0	215	0	0	18	0	0	0	0	0	27	3	376	33	15	0	0	0	0	0	21	208	288
Otu00149	0	0	0	19	18	19	0	92	1	14	5	5	16	27	25	41	305	0	0	0	0	28	56	0	15	0	4	1	0	0	226	34	2	504	70	1738	12	0	11	496	110	275	4	13	5	150	0	0	0
Otu00150	14	91	16	49	90	164	0	116	133	35	51	72	168	19	11	4	57	7	62	61	13	21	46	42	209	519	10	17	3	0	41	225	91	21	292	15	12	2	424	302	32	10	339	15	335	85	0	36	81
Otu00151	8	27	7	9	290	523	0	32	1	155	159	44	214	5	22	126	89	17	9	9	22	40	7	11	26	0	31	2	0	1	0	10	52	72	35	20	28	19	14	12	2	18	33	13	16	2	17	5	0
Otu00152	23	0	67	0	0	5	11	9	1	3585	431	0	4	3	15	265	712	1	0	0	0	0	35	676	0	0	0	0	0	0	0	58	0	196	2	0	4	0	0	0	20	15	0	0	0	25	0	0	0
Otu00153	11	0	14	4	5	10	11	5	0	1	0	0	0	2	3	0	0	0	2	0	0	4	0	4	17	50	0	0	1	0	68	4	0	9	0	8	0	1	12	149	3	1	20	8	9	5	0	1	5
Otu00154	52	36	104	103	319	168	59	705	0	225	111	20	42	29	128	0	0	0	15	0	10	312	0	38	299	179	61	0	0	0	71	102	72	9	35	107	30	23	133	134	22	34	54	229	16	11	3	1	0
Otu00155	0	0	0	0	0	0	0	0	0	58	1	4	173	0	0	0	0	0	0	0	0	0	0	0	0	0	0	0	0	0	0	0	1	89	0	0	1	236	0	0	0	0	0	249	10	12	191	0	0
Otu00156	86	99	155	112	143	96	41	215	20	21	36	50	85	48	62	17	75	44	20	8	26	63	76	23	145	219	15	14	64	102	27	298	103	130	158	33	9	12	403	69	38	47	239	33	141	56	25	43	90
Otu00157	0	32	27	21	96	171	11	172	5	286	214	104	44	5	92	8	59	0	26	5	6	107	45	35	186	83	109	33	0	0	82	128	5	7	45	99	47	0	31	285	14	11	140	281	65	15	9	9	24
Otu00158	0	11	63	14	0	40	4	235	0	238	298	51	4	19	18	59	177	0	0	0	0	44	0	20	14	408	90	0	0	0	37	77	104	135	16	13	0	0	54	79	81	173	0	8	44	168	0	0	0
Otu00159	24	63	44	60	100	71	55	61	60	102	97	96	60	28	81	46	129	21	0	53	10	69	38	107	52	59	97	15	8	33	92	21	33	38	36	31	28	21	25	52	64	36	78	99	58	17	14	16	34
Otu00160	0	108	170	3	63	197	61	184	14	47	33	44	2	3	55	29	78	33	4	26	3	82	35	81	93	179	49	0	18	43	34	188	72	76	160	12	1	0	180	44	72	38	247	75	2	65	17	0	21
Otu00161	11	39	135	49	48	184	38	92	138	0	10	10	33	27	56	24	86	710	22	158	78	94	24	20	58	49	14	65	25	36	35	47	33	10	35	22	75	63	44	47	17	75	89	80	0	15	44	52	105
Otu00162	4	25	58	14	28	61	6	136	129	106	105	67	49	89	45	170	69	17	2	95	28	31	17	22	67	16	68	36	16	125	57	79	25	68	50	29	33	56	22	28	143	46	55	127	40	28	19	0	40
Otu00163	9	27	5	24	5	5	9	51	0	117	7	107	239	9	8	32	10	1	11	1	5	5	73	10	12	0	56	0	0	1	0	11	1	230	732	0	0	0	0	5	135	9	4	7	1431	280	0	97	0
Otu00164	0	0	0	0	0	0	0	0	24	258	64	684	24	118	0	39	0	0	0	4	0	0	23	5	0	0	18	0	0	331	8	0	0	0	70	0	0	0	4	0	0	157	0	0	256	41	0	0	0
Otu00165	18	16	20	49	62	43	12	213	39	54	202	66	49	18	210	49	162	21	17	19	13	203	21	19	82	128	17	40	6	8	16	12	18	24	54	17	30	30	7	131	34	64	82	100	49	2	16	21	126
Otu00166	69	26	57	109	33	28	65	112	0	41	57	92	48	58	63	57	25	42	33	0	41	79	58	83	51	33	32	26	21	31	31	34	73	86	51	11	26	29	92	10	91	56	33	72	37	95	22	49	41
Otu00167	0	0	0	0	0	0	0	0	0	0	0	0	0	0	0	279	1377	0	0	0	0	0	45	0	0	0	0	0	0	0	0	0	0	75	2	0	0	0	0	0	699	0	0	0	0	0	0	0	0
Otu00168	0	0	0	0	0	0	0	0	0	246	137	251	175	36	0	4	64	0	4	2	0	0	244	80	0	12	145	0	0	0	5	0	0	74	98	0	0	0	0	1	85	19	4	10	306	74	1	0	0
Otu00169	189	13	143	35	26	103	14	57	4	33	69	31	19	20	21	15	11	1	81	0	66	80	85	34	88	35	23	0	3	124	11	99	49	61	89	61	204	1	112	6	10	77	166	110	26	55	0	0	0
Otu00170	0	0	0	0	0	0	0	0	0	0	0	0	21	0	0	0	3	0	0	0	0	0	19	0	0	0	0	0	0	0	0	0	0	0	1	0	0	0	0	1	0	0	0	0	0	50	0	0	0
Otu00171	0	0	6	4	20	17	0	8	0	144	120	126	0	0	5	33	116	0	2	0	0	0	71	97	49	5	131	0	0	0	12	4	0	8	10	14	0	0	6	221	8	0	9	5	21	5	0	0	0
Otu00172	12	8	39	31	36	63	20	41	11	19	26	196	89	20	11	11	103	14	15	17	9	28	43	29	88	115	21	0	6	7	23	32	36	86	126	3	4	14	23	40	36	11	123	18	171	24	2	0	5
Otu00173	12	30	48	16	372	271	48	76	0	32	42	66	7	53	71	5	7	0	0	2	4	74	14	15	109	157	71	22	0	0	53	6	6	5	20	19	0	0	29	46	6	40	212	431	41	6	0	0	3
Otu00174	157	24	123	211	45	88	77	154	1	26	70	10	10	59	318	66	92	0	17	0	65	58	49	23	71	37	10	24	2	3	57	11	96	16	12	8	49	11	19	7	89	20	57	19	16	10	12	40	120
Otu00175	96	57	64	26	34	121	59	71	0	0	9	106	189	314	1	15	34	0	16	2	20	42	18	83	90	80	51	0	1	0	1	10	98	68	20	6	9	39	207	0	0	34	70	56	36	7	46	3	16
Otu00176	19	7	11	29	46	6	21	12	0	54	65	18	78	0	218	192	43	0	0	0	13	117	34	20	34	18	134	0	0	0	0	6	29	135	40	135	0	0	10	0	0	0	31	311	37	8	23	0	0
Otu00177	0	0	0	0	256	550	1003	104	0	0	1	0	0	0	0	0	0	1	0	0	0	1	0	0	32	785	0	0	0	0	0	0	0	1	0	0	0	0	7	0	0	0	1468	295	0	0	0	0	0
Otu00178	17	50	35	67	215	52	19	181	33	57	95	142	30	30	68	23	135	6	52	18	18	53	80	32	46	33	27	2	2	0	23	56	42	30	92	57	38	47	4	91	46	26	45	40	17	6	1	7	5
Otu00179	0	0	0	0	0	0	0	0	0	958	170	94	225	175	0	249	7	0	1	0	0	0	3	78	0	0	22	0	0	2	0	0	0	317	0	0	0	0	0	0	0	0	0	0	338	6	0	0	0
Otu00180	4	24	10	2	22	96	16	10	262	147	77	31	14	85	246	33	145	5	4	145	24	136	41	12	237	45	42	6	14	26	56	67	7	15	34	16	25	9	7	50	10	207	27	105	60	26	13	11	32
Otu00181	161	0	379	193	0	0	0	591	0	0	0	0	0	0	256	0	1	0	0	0	66	0	0	0	0	174	0	0	0	0	0	0	0	0	0	0	0	0	42	0	0	0	0	0	0	0	0	0	0
Otu00182	6	3	29	7	5	19	0	53	54	124	85	50	69	31	5	90	197	19	0	98	8	24	27	37	42	19	23	20	12	35	23	2	8	77	113	27	23	28	5	46	118	60	33	23	59	143	18	12	9
Otu00183	439	0	0	700	0	0	1	0	0	0	0	0	507	260	13	20	88	0	24	0	70	0	83	0	6	15	0	0	0	0	0	0	0	39	32	0	95	89	0	0	0	12	0	0	476	98	6	66	0
Otu00184	0	0	160	121	1	0	0	8	0	0	0	0	5	0	14	0	0	0	0	1	0	42	1	1	5	3	0	0	118	183	0	5	615	0	0	4	0	0	580	0	0	6	0	1	0	0	0	49	204
Otu00185	0	1	0	0	6	22	11	13	19	20	102	81	73	195	4	530	403	35	0	6	4	16	8	96	7	6	12	2	20	68	27	0	0	85	215	54	4	7	2	64	109	83	20	75	147	55	2	6	0
Otu00186	18	39	55	35	76	101	38	52	57	10	22	78	105	22	36	14	60	51	9	45	12	45	22	70	35	83	46	7	37	41	41	60	50	17	94	13	13	21	125	94	21	21	83	14	132	43	11	19	24
Otu00187	0	0	2	0	17	0	0	11	0	0	371	69	38	33	0	49	183	0	1	0	7	0	99	29	0	0	0	48	0	0	103	0	0	147	47	27	8	6	0	114	208	38	0	3	5	24	91	21	202
Otu00188	2	86	34	44	89	80	39	69	96	57	38	77	129	19	41	17	119	3	0	55	0	74	69	71	79	93	34	1	22	47	35	85	22	25	88	40	0	9	60	119	32	21	102	23	83	29	4	9	20
Otu00189	0	0	0	0	0	0	0	0	0	485	406	965	0	0	0	0	12	0	0	0	0	0	0	0	0	0	25	0	0	0	0	0	0	0	0	38	0	0	0	0	9	32	0	0	4	207	0	0	0
Otu00190	0	1	7	2	7	12	0	11	16	43	33	51	11	3	0	40	199	7	3	0	53	8	2	17	15	17	120	31	0	0	0	3	5	5	4	59	22	23	5	9	28	7	6	24	28	2	76	10	0
Otu00191	1	0	133	7	45	49	6	95	0	61	13	89	58	78	63	44	69	7	6	0	36	48	38	93	86	63	61	5	0	0	123	147	0	74	74	26	2	19	66	83	452	8	46	39	85	73	25	0	14
Otu00192	4	1	0	3	0	0	5	0	35	0	0	0	0	0	3	0	0	1839	0	24	9	4	4	0	0	0	0	7	178	917	0	0	22	0	0	0	0	0	20	5	0	8	7	5	0	2	0	4	0
Otu00193	22	0	53	26	0	0	38	105	0	29	23	39	37	24	101	80	33	0	21	0	30	7	41	75	21	22	48	0	0	0	57	8	28	146	41	0	0	10	67	29	26	63	0	0	60	70	56	95	69
Otu00194	170	99	442	194	0	0	0	0	201	0	0	0	1	10	16	0	0	36	0	334	0	5	0	22	0	0	0	0	97	145	87	0	162	0	2	140	0	0	0	49	16	20	0	0	114	1	0	0	0
Otu00195	8	21	15	10	35	27	6	16	0	291	177	0	31	58	10	30	22	0	0	13	0	28	31	83	80	30	75	0	0	0	4	17	1	112	61	31	5	0	4	0	199	8	0	86	25	20	3	2	0
Otu00196	0	0	0	0	12	111	1	6	0	38	73	60	26	200	5	263	13	0	0	0	5	4	0	73	99	22	61	0	0	0	0	27	84	681	3	0	1	0	132	0	11	36	90	155	60	0	0	0	0
Otu00197	0	0	0	0	0	0	0	0	0	1035	520	0	2032	1	0	20	0	0	0	0	0	0	0	0	0	0	0	0	0	0	0	0	0	2	12	488	0	0	0	0	0	0	0	124	0	215	0	0	0
Otu00198	0	0	0	0	12	111	1	6	0	1073	593	60	2058	201	5	283	13	0	0	0	5	4	0	73	99	22	61	0	0	0	0	27	84	683	15	488	1	0	132	0	11	36	90	279	60	215	0	0	0
Otu00199	0	0	0	0	0	0	0	0	0	0	0	0	0	0	0	0	0	0	0	0	0	0	0	0	0	0	0	0	1110	415	0	0	5	0	0	133	0	1	0	0	0	0	0	0	0	0	0	0	0
Otu00200	190	102	1	0	0	0	0	0	0	0	0	0	0	0	22	1	0	0	0	0	86	40	1	1	0	0	0	0	0	0	4	0	0	0	0	0	23	5	437	34	0	7	228	0	12	1	0	21	69
Otu00201	114	60	115	99	52	124	33	104	17	14	40	59	121	36	18	22	93	42	27	5	23	71	49	22	53	99	16	15	31	52	19	99	62	100	154	16	5	7	77	44	30	20	150	36	59	59	16	30	29
Otu00202	5	10	36	25	50	57	17	55	0	108	54	64	32	25	13	137	243	0	0	2	8	12	29	13	75	20	24	7	4	11	6	9	0	70	10	23	32	4	1	22	84	16	15	97	12	39	5	4	31
Otu00203	0	0	1	0	0	1	0	0	16	15	34	19	1	0	0	0	0	0	0	185	0	0	0	0	0	0	0	4	1986	1415	151	0	0	36	10	148	0	0	0	8	5	7	0	0	13	5	0	0	0
Otu00204	13	51	41	52	49	40	37	77	57	16	80	22	4	32	25	80	160	32	10	48	19	28	42	6	80	79	15	0	47	148	16	67	33	14	23	7	51	50	13	32	97	34	25	121	4	15	4	0	25
Otu00205	5	25	87	18	9	6	17	25	146	3	8	0	4	0	2	4	0	208	17	210	50	4	0	4	0	18	0	48	106	144	37	37	62	8	23	16	21	0	29	173	37	40	5	0	0	9	16	47	84
Otu00206	0	1	0	0	66	13	0	0	6	20	173	64	113	94	9	86	92	0	7	2	6	6	74	51	30	0	54	14	0	0	33	4	0	62	50	28	28	0	11	36	61	69	26	65	35	73	21	4	15
Otu00207	71	167	0	0	26	71	0	6	0	100	17	24	71	34	0	4	66	0	1	0	102	0	12	2	76	28	17	25	0	0	0	37	7	0	144	21	30	21	139	22	82	3	15	1	141	43	5	15	40
Otu00208	0	35	18	51	71	261	30	228	0	100	304	38	0	0	199	13	4	0	0	0	0	21	24	69	243	0	0	0	0	0	0	39	4	4	16	7	0	0	16	0	0	5	176	135	9	3	0	0	0
Otu00209	48	35	20	25	24	46	100	4	27	41	108	24	2	22	31	29	32	0	0	54	11	48	36	94	8	0	164	9	5	9	30	0	42	8	1	16	26	31	7	31	17	13	38	18	48	30	45	21	7
Otu00210	13	5	17	23	40	51	0	59	84	60	70	65	27	22	37	120	126	5	4	11	11	10	56	26	44	21	16	5	1	5	5	19	7	46	41	3	14	24	3	1	50	34	26	31	12	19	15	5	4
Otu00211	0	0	0	0	0	0	0	0	0	79	431	15	13	0	0	0	0	0	0	0	0	0	164	155	7	8	2975	0	0	0	0	0	0	59	114	0	0	0	0	0	0	0	0	0	134	130	0	0	0
Otu00212	31	57	30	33	70	35	67	36	90	8	23	15	203	33	16	32	40	0	0	64	4	54	25	122	11	32	16	15	4	16	53	32	12	44	20	64	22	17	117	37	32	7	32	4	65	15	3	4	5
Otu00213	0	21	0	23	79	19	0	17	4	15	1	0	5	64	0	0	2	0	1	57	33	2	30	39	21	15	170	10	0	0	85	0	28	4	5	0	67	70	62	87	0	0	3	86	25	55	63	0	26
Otu00214	10	4	20	4	42	35	0	63	0	0	0	0	379	130	104	12	0	0	1	0	0	429	8	0	57	37	0	0	0	0	0	0	64	10	350	0	0	0	26	0	0	6	31	55	0	5	0	0	0
Otu00215	18	61	8	13	207	34	42	19	8	28	68	75	14	20	12	20	122	6	5	0	0	6	118	18	41	101	80	0	7	4	12	15	17	26	12	17	5	3	18	49	10	5	30	23	167	34	9	5	6
Otu00216	95	4	34	8	0	0	472	5	238	0	0	5	0	0	21	0	1	12	5	161	0	44	0	0	2	2	0	5	248	555	5	165	408	3	6	4	0	0	25	6	5	6	16	0	0	0	0	0	0
Otu00217	0	0	0	0	29	327	0	41	0	1	34	13	388	0	0	0	0	0	0	0	0	0	39	0	130	35	1	0	0	0	13	0	0	0	129	372	5	0	0	0	120	122	69	0	119	137	0	0	0
Otu00218	2	0	1	0	104	149	18	183	0	139	506	98	0	4	35	14	47	0	0	0	0	25	4	0	0	34	89	0	0	1	0	25	1	0	2	1	0	0	0	0	22	33	15	9	62	8	0	0	0
Otu00219	0	0	0	0	0	0	0	0	60	0	0	1	0	0	0	3	5	0	0	297	0	0	3	0	0	0	0	1	0	0	108	2	0	4	0	594	0	0	0	486	0	0	0	0	0	0	0	0	0
Otu00220	63	0	2	1	25	6	0	0	0	177	255	265	0	7	511	0	0	0	0	0	0	421	0	10	0	123	214	0	0	0	1	9	0	0	17	234	0	0	0	0	0	0	10	4	323	0	54	0	0
Otu00221	18	15	30	32	112	63	10	69	3	82	47	60	48	8	39	8	86	6	7	5	4	53	5	32	83	35	25	3	2	4	46	29	33	17	6	26	13	19	26	36	46	20	29	31	0	14	14	5	10
Otu00222	102	56	0	0	0	0	0	0	0	0	1	0	5	95	11	18	58	0	0	0	0	48	0	0	0	1	0	0	0	0	0	0	0	0	116	0	0	0	166	0	0	298	60	0	9	42	0	0	0
Otu00223	0	0	0	0	0	0	0	0	0	0	0	0	0	0	0	0	0	0	0	0	0	0	0	0	0	0	0	0	0	0	0	0	0	0	1	0	0	0	0	0	0	0	3714	1156	0	0	0	0	0
Otu00224	0	0	4	7	0	0	0	0	0	3	78	78	0	6	1	38	165	0	0	0	0	4	85	36	0	6	35	0	3	0	3	2	0	90	227	0	0	1	7	3	170	56	9	7	97	40	0	0	0
Otu00225	0	0	90	0	294	0	0	392	0	0	0	0	2	0	0	2	0	0	0	0	0	0	0	0	0	0	123	0	2	0	12	0	0	0	1	62	0	0	0	0	0	0	0	0	0	0	0	0	0
Otu00226	0	0	7	0	2	10	3	13	0	116	72	34	25	21	11	28	17	11	0	0	2	1	1	17	4	0	21	4	18	125	153	30	6	7	32	326	10	6	13	26	21	46	0	5	3	9	0	1	14
Otu00227	0	0	140	73	0	0	0	0	0	0	0	0	0	7	19	0	0	0	0	0	0	32	0	0	0	0	0	0	0	0	1	0	0	0	18	24	0	0	208	0	0	0	0	0	0	0	1	0	0
Otu00228	0	0	0	0	0	0	0	0	0	0	0	0	0	16	0	0	0	0	0	0	0	0	0	0	0	0	0	0	0	0	0	0	0	1	945	0	0	0	0	0	0	84	1	91	0	25	0	0	0
Otu00229	9	8	19	20	29	50	26	28	0	49	34	26	32	22	37	14	46	7	8	0	0	30	17	26	59	35	17	3	21	24	24	25	19	26	30	3	9	3	29	69	19	8	59	61	23	25	7	8	27
Otu00230	8	52	36	1	87	0	1	0	0	4	0	211	0	10	0	0	0	1	0	0	0	0	0	30	63	0	7	3	0	0	0	0	25	20	13	0	0	1	109	0	63	5	12	22	413	50	5	0	0
Otu00231	37	0	0	0	0	0	0	0	0	0	0	0	0	0	0	0	0	0	0	0	0	0	0	0	0	0	0	0	0	0	0	0	0	0	0	0	0	0	0	0	0	315	0	0	0	47	0	0	0
Otu00232	14	45	24	30	94	43	0	38	0	48	27	44	0	0	16	0	75	0	9	0	0	15	57	20	19	25	5	0	0	0	50	29	17	7	74	10	4	4	0	65	16	16	65	50	159	83	2	2	12
Otu00233	20	22	11	31	47	85	0	58	8	22	43	6	10	44	26	37	23	0	0	0	6	35	6	27	64	47	45	0	2	0	8	44	20	14	46	10	0	0	10	1	11	9	37	54	1	5	0	3	9
Otu00234	5	12	24	24	36	12	16	36	55	12	0	11	23	9	7	0	19	83	9	57	3	45	13	25	67	28	0	5	58	70	10	41	32	10	31	7	0	1	96	31	46	26	46	10	42	30	1	15	10
Otu00235	0	2	0	1	3	1	0	0	0	0	6	14	0	1	0	29	78	0	0	0	13	0	0	2	32	172	0	46	0	1	0	832	1	49	4	15	10	0	54	0	17	0	10	0	6	0	40	87	146
Otu00236	8	2	29	34	7	34	9	46	17	39	26	37	26	6	87	15	207	8	0	32	2	6	28	30	48	22	28	3	0	5	7	40	10	25	21	0	0	11	4	1	14	15	24	65	6	1	0	2	1
Otu00237	1	0	0	0	0	0	10	0	0	0	0	0	1	36	0	0	0	4	0	0	196	1	0	0	0	0	0	67	198	182	273	0	0	1	31	505	10	11	5	153	2	4	0	0	0	0	2	55	265
Otu00238	13	37	71	44	7	0	29	51	19	5	0	1	0	0	13	0	14	21	0	18	13	25	1	0	23	27	0	4	18	27	11	66	95	0	43	12	0	10	164	28	104	7	43	8	37	0	19	18	28
Otu00239	6	6	37	10	11	28	5	43	47	76	57	55	29	141	26	36	173	15	0	13	0	22	15	8	14	20	22	0	7	10	23	13	1	12	39	18	0	7	5	72	42	23	16	24	23	12	0	4	9
Otu00240	0	0	0	0	57	69	66	115	35	0	0	0	0	0	0	0	0	0	0	36	0	0	0	0	79	155	0	0	0	0	0	0	0	0	0	0	0	0	0	0	0	0	169	54	0	0	0	0	0
Otu00241	22	15	50	50	48	88	8	84	0	43	6	16	4	14	57	34	123	0	0	0	0	57	14	9	77	69	71	0	0	0	0	46	17	0	0	0	23	16	36	2	4	0	40	139	34	11	0	6	0
Otu00242	0	6	66	4	26	2	3	40	0	7	36	36	26	48	27	6	0	0	0	1	0	24	21	45	9	15	9	0	1	0	10	14	40	102	233	41	0	0	8	37	9	4	18	6	63	11	7	13	0
Otu00243	0	0	0	0	0	0	55	0	0	9	40	22	55	21	0	73	0	9	12	0	9	0	45	13	0	0	34	4	0	1	27	0	0	41	15	13	28	15	38	35	57	22	0	0	25	32	0	8	45
Otu00244	0	0	16	26	0	7	313	24	6	0	0	0	0	0	0	0	0	136	0	9	1	5	0	0	0	29	0	34	34	57	0	4	194	0	0	13	0	0	104	0	0	0	0	0	0	0	0	0	0
Otu00245	0	0	0	0	0	0	0	0	7	0	0	0	19	74	0	80	205	0	0	0	0	0	5	0	0	0	0	0	112	666	0	0	0	24	167	0	0	0	0	19	213	127	0	0	0	42	0	0	0
Otu00246	0	0	0	0	1	0	0	0	0	0	0	0	0	0	0	0	0	0	0	0	0	0	0	0	0	0	0	0	0	0	0	0	0	0	0	0	36	46	0	0	0	0	0	0	0	0	0	0	0
Otu00247	28	34	16	23	122	209	571	248	0	6	8	4	16	5	19	3	84	0	9	0	20	26	13	0	109	160	8	0	0	0	0	5	0	7	18	0	23	0	23	10	10	6	62	59	4	0	0	0	27
Otu00248	27	23	10	0	4	34	27	21	57	36	98	38	9	8	124	40	30	0	5	95	7	32	5	27	4	6	42	3	0	2	10	4	23	12	1	16	0	0	11	7	11	0	6	42	4	0	0	0	5
Otu00249	21	0	17	5	6	22	6	7	4	137	48	63	10	21	16	34	59	19	8	0	5	11	18	42	21	53	20	7	72	140	165	0	17	30	34	300	10	13	4	185	24	16	59	44	6	12	13	9	30
Otu00250	0	4	0	1	0	0	0	0	6	0	0	0	332	168	1	30	364	0	0	0	0	3	0	4	0	4	6	0	0	0	0	0	0	0	0	0	0	0	6	7	2	0	3	5	1	8	0	0	3
Otu00251	0	19	84	29	12	15	49	38	0	0	43	11	40	148	17	212	23	0	4	0	0	49	37	6	7	6	78	0	0	0	44	8	2	32	37	53	0	0	0	3	33	89	13	44	3	10	41	0	0
Otu00252	14	9	17	24	21	22	24	53	2	4	7	5	25	4	31	17	87	60	8	8	4	28	13	10	20	27	4	4	20	35	4	27	26	42	9	2	6	2	24	6	43	15	36	29	18	33	0	10	0
Otu00253	0	0	6	0	4	0	5	4	0	42	92	50	32	29	25	177	60	4	0	0	0	16	35	58	0	7	69	0	0	0	0	5	0	47	42	0	1	0	3	0	46	62	8	20	13	18	0	0	0
Otu00254	0	104	0	0	0	0	0	0	0	126	43	19	0	0	0	7	14	0	0	0	0	0	0	11	0	0	7	0	1	0	0	1	0	0	0	0	0	0	0	0	0	0	291	1078	5	0	0	0	1
Otu00255	0	0	4	2	6	4	0	22	0	24	32	30	6	7	0	16	64	0	0	0	0	0	1	7	2	6	16	0	0	0	5	17	0	0	15	0	1	0	12	25	5	11	0	6	18	0	0	0	0
Otu00256	12	19	35	48	71	30	9	81	0	68	79	31	56	31	0	0	0	0	0	0	0	35	0	56	29	0	58	2	2	0	0	20	25	14	31	0	10	0	17	0	0	0	30	32	47	12	0	0	1
Otu00257	33	40	27	21	158	12	13	133	38	14	43	49	21	5	73	5	27	2	0	82	0	199	2	8	33	34	12	0	0	0	6	15	0	3	8	6	10	2	16	1	1	2	85	70	8	9	0	0	1
Otu00258	0	16	0	0	30	29	11	83	0	184	93	30	38	0	8	0	0	0	0	0	0	65	26	33	16	0	67	0	0	0	0	0	0	0	0	26	0	0	7	0	0	0	27	108	61	0	0	0	0
Otu00259	6	29	54	28	32	34	29	36	47	5	3	6	9	4	21	8	19	38	14	28	14	26	0	9	37	41	3	18	27	33	11	73	54	3	22	5	2	8	72	40	16	14	45	8	6	13	6	19	58
Otu00260	0	0	50	4	0	0	15	0	0	0	7	0	70	58	0	0	0	28	0	0	0	0	0	0	0	0	0	24	54	19	4	6	65	0	254	0	0	13	68	0	22	8	0	0	0	23	0	0	0
Otu00261	4	20	12	11	34	42	6	33	46	22	29	43	27	11	10	5	8	25	10	22	6	20	9	15	30	19	13	5	60	154	21	14	6	9	35	20	16	8	18	19	22	9	13	43	12	14	11	30	28
Otu00262	0	0	0	8	0	0	0	0	0	43	23	14	4	0	0	0	30	0	0	0	12	0	0	0	0	0	14	0	0	0	0	15	1	13	246	2	0	108	9	0	13	14	0	0	18	7	37	0	0
Otu00263	1	0	5	9	20	19	0	10	0	51	74	33	25	53	21	79	111	0	0	0	0	7	37	68	16	0	16	0	0	0	1	18	0	72	53	0	0	0	4	0	35	21	13	46	22	34	1	0	6
Otu00264	0	20	7	18	13	0	0	35	292	22	22	14	13	30	15	12	69	0	22	68	21	2	19	9	0	0	30	9	0	0	20	12	48	33	121	19	2	0	0	90	11	5	10	5	81	43	140	12	38
Otu00265	0	0	0	0	0	0	0	34	0	40	237	13	0	0	0	0	7	0	9	0	0	0	0	0	0	0	140	0	0	0	4	11	0	372	92	1	0	0	12	0	8	0	0	4	5	0	41	0	0
Otu00266	0	0	0	0	6	0	6	2	0	58	30	14	3	1	0	20	8	0	4	0	0	2	0	33	45	1	8	5	0	0	18	0	5	0	0	7	19	1	37	25	56	26	4	29	43	1	24	0	10
Otu00267	0	0	18	12	0	4	0	6	8	36	63	70	99	42	4	31	101	5	0	5	0	11	12	59	5	20	41	0	7	4	2	0	12	93	165	0	1	0	3	0	34	28	0	5	141	34	1	0	0
Otu00268	0	0	0	0	0	0	0	0	0	7	53	0	210	150	0	0	0	0	0	0	0	0	0	0	0	30	5	0	0	0	0	0	0	58	1314	13	0	5	0	0	0	0	61	173	0	0	0	0	0
Otu00269	5	5	0	19	35	24	8	19	0	33	61	29	30	23	11	29	129	2	4	0	9	27	76	27	11	20	26	27	0	0	17	13	4	16	6	3	19	13	12	1	5	27	37	29	8	8	8	10	20
Otu00270	1	11	6	19	22	18	10	26	185	26	22	11	20	27	27	26	105	4	8	22	4	11	13	12	18	7	8	9	8	45	14	7	9	12	10	28	4	10	8	47	89	13	11	15	20	9	7	6	7
Otu00271	10	11	35	12	13	0	8	27	0	13	9	14	40	42	33	92	42	0	0	0	0	22	13	5	26	11	34	8	29	103	14	0	18	13	14	4	14	20	5	0	18	31	3	30	7	16	0	1	17
Otu00272	0	7	5	5	21	28	0	11	0	124	47	10	18	0	3	4	0	0	3	0	18	1	15	4	2	5	31	15	4	44	9	0	0	3	0	8	23	35	0	22	4	0	25	64	26	5	16	89	15
Otu00273	20	23	28	19	9	21	12	14	0	40	60	12	9	0	69	20	48	0	9	0	0	39	7	7	23	40	53	0	0	0	4	21	7	30	22	12	0	0	8	8	5	18	15	100	3	7	4	0	10
Otu00274	21	26	63	21	5	47	44	76	4	1	0	1	15	9	15	2	67	24	9	2	14	25	3	3	37	22	2	2	17	23	2	73	27	3	24	0	9	13	58	14	39	9	43	2	10	21	7	18	30
Otu00275	14	155	43	31	19	41	28	70	0	21	10	35	26	45	39	13	105	0	0	0	0	32	21	15	1	34	30	0	4	0	15	95	65	79	160	74	0	0	64	35	59	25	44	63	54	15	0	2	7
Otu00276	0	0	0	0	0	0	0	0	0	0	0	0	0	0	0	0	0	0	0	0	0	0	0	259	0	0	171	0	0	0	0	0	0	0	0	0	0	0	0	0	0	100	0	0	0	0	0	0	0
Otu00277	11	16	10	25	30	0	17	43	0	0	0	0	0	0	35	0	1	0	0	0	0	11	0	0	11	6	0	0	0	0	21	1	13	0	0	0	2	1	2	0	5	1	1	5	3	0	5	2	0
Otu00278	24	106	104	49	0	0	0	0	0	1	15	0	74	25	57	0	0	52	0	0	0	89	0	61	0	0	18	0	0	0	9	118	5	0	113	4	0	0	0	94	31	18	0	0	252	90	0	10	10
Otu00279	0	0	0	0	0	0	0	0	14	0	0	18	0	0	0	61	6	0	0	27	18	0	45	21	0	0	28	0	0	0	0	0	0	62	0	0	14	19	0	0	0	34	13	88	17	52	45	0	0
Otu00280	0	0	0	0	0	0	0	0	37	0	8	140	0	0	0	0	0	0	0	4	0	0	21	15	33	85	0	0	0	0	23	0	0	0	0	0	0	2	130	15	0	0	472	82	54	0	2	0	2
Otu00281	6	5	26	35	14	29	7	14	20	13	9	20	20	18	23	9	26	1	5	5	0	26	10	13	29	31	2	6	11	11	16	17	26	19	34	0	0	3	25	20	17	12	16	0	14	16	6	0	21
Otu00282	0	0	0	4	0	0	4	2	0	32	26	4	36	37	1	20	15	7	0	0	31	6	0	15	0	2	10	4	5	0	0	4	15	5	11	0	0	0	8	6	31	33	3	1	7	92	7	0	0
Otu00283	0	0	0	0	1	0	0	0	0	141	90	0	26	10	0	134	46	0	4	0	0	0	0	0	0	0	15	29	0	0	0	0	0	38	0	0	0	0	0	0	0	0	0	2	0	0	99	0	0
Otu00284	2	5	28	42	34	14	10	48	0	7	38	28	20	9	20	24	121	0	0	0	0	15	4	5	29	26	10	0	1	0	14	26	11	2	20	0	5	0	10	6	17	4	20	24	9	15	0	0	0
Otu00285	9	8	18	13	12	23	37	12	11	4	0	0	3	10	5	9	29	33	7	9	5	15	6	12	23	81	0	0	14	11	11	17	18	8	10	5	15	0	40	18	12	1	62	11	10	2	1	7	14
Otu00286	83	9	11	0	0	2	0	0	2	0	0	0	0	1	0	0	10	23	0	1	0	0	0	0	0	0	0	0	0	10	8	0	12	0	2	17	4	0	6	112	48	0	0	0	0	0	0	0	0
Otu00287	15	18	11	28	17	45	8	28	1	36	42	24	20	18	23	8	47	7	8	1	6	19	3	15	31	31	9	11	0	4	7	11	18	10	42	25	10	25	12	20	29	5	28	40	20	15	4	8	25
Otu00288	1	33	13	29	17	23	0	9	0	13	24	15	12	10	5	24	13	16	9	0	26	62	16	23	0	0	19	7	0	0	19	37	31	23	25	9	11	14	87	9	12	27	0	20	3	41	17	25	19
Otu00289	18	24	101	50	21	50	0	41	16	304	47	29	116	137	4	49	22	6	0	0	0	10	153	15	63	31	30	0	4	7	2	42	13	35	11	8	5	6	30	6	73	87	21	130	11	144	1	10	7
Otu00290	0	0	50	8	16	8	0	7	4	5	2	16	35	14	39	6	0	0	18	0	4	21	61	15	50	19	5	0	0	0	0	5	5	47	72	0	4	2	0	20	4	6	19	0	21	14	2	0	6
Otu00291	11	29	52	56	82	23	12	128	0	0	0	3	4	0	10	2	5	0	0	0	0	22	4	0	16	47	0	2	0	0	0	70	20	8	35	0	0	0	73	6	1	0	54	5	14	0	4	1	0
Otu00292	0	1	20	23	0	0	0	0	0	10	15	10	0	13	0	0	0	4	10	0	22	0	0	6	0	0	5	26	0	2	0	0	7	13	62	41	0	0	42	0	51	45	0	26	41	30	22	0	0
Otu00293	0	15	25	2	20	125	0	25	0	31	14	97	155	45	4	34	111	0	0	0	0	0	53	6	0	15	58	1	0	0	0	1	0	41	8	0	0	0	2	0	4	4	19	8	4	0	0	0	0
Otu00294	0	0	10	5	1	0	0	0	0	249	202	119	0	4	0	0	13	0	0	0	0	0	4	67	0	0	145	0	0	0	0	0	0	18	153	0	0	0	1	0	0	4	0	16	106	0	1	0	0
Otu00295	0	2	5	7	0	0	0	0	0	0	0	0	5	0	2	0	5	263	19	0	13	0	0	3	0	0	0	7	14	14	79	4	13	2	30	51	0	2	14	84	21	2	0	0	0	4	8	46	112
Otu00296	12	12	7	32	42	43	0	47	0	15	24	4	43	0	47	19	34	1	0	0	0	23	12	0	51	15	12	0	0	0	6	17	4	15	4	0	0	0	0	0	19	11	26	44	7	0	0	0	0
Otu00297	17	12	17	17	17	32	17	19	7	26	52	21	45	20	7	5	29	0	8	8	13	10	19	4	16	33	16	13	6	6	13	16	17	26	41	11	5	13	8	12	0	33	37	10	17	20	15	22	20
Otu00298	0	0	0	0	0	133	0	0	0	7	66	0	10	0	0	0	0	0	0	0	0	9	54	10	186	0	141	0	0	0	0	23	0	0	0	0	0	0	0	0	1	0	21	13	0	0	0	0	0
Otu00299	0	0	0	0	0	0	0	0	0	30	53	0	4	0	0	32	143	0	5	0	5	0	0	4	0	0	6	0	0	0	41	0	0	3	0	0	0	0	0	282	10	0	13	88	0	0	20	0	0
Otu00300	0	15	4	10	35	57	8	7	0	3	0	22	16	0	5	4	35	0	3	0	5	2	4	18	17	50	5	0	9	0	10	11	9	15	9	10	2	2	35	29	6	5	99	34	35	30	6	0	5
Otu00301	0	0	0	2	4	28	3	7	5	129	28	9	7	0	0	31	3	0	11	0	8	0	51	0	0	0	7	0	0	0	0	9	0	7	3	0	48	65	0	0	0	22	5	6	25	8	24	0	0
Otu00302	4	10	0	0	26	25	0	22	0	19	6	30	18	3	69	0	9	0	18	0	0	0	37	9	1	8	7	0	0	0	0	11	11	14	215	2	1	0	2	14	11	9	19	17	70	11	16	0	0
Otu00303	0	5	0	2	9	5	0	7	0	64	79	13	16	3	10	17	23	0	0	0	0	3	53	4	1	22	271	0	0	0	0	6	0	6	2	0	0	0	4	13	7	1	0	26	0	0	0	0	0
Otu00304	2	9	7	53	13	11	0	23	0	36	81	24	16	5	17	11	29	0	0	0	0	24	15	28	20	0	56	0	0	0	0	10	4	4	5	2	8	0	0	0	54	19	23	59	12	17	0	0	2
Otu00305	0	0	32	26	0	0	0	0	56	0	0	1	0	0	24	0	72	24	0	39	31	18	0	8	0	0	0	24	38	66	0	24	17	0	0	1	0	25	14	0	54	0	0	0	17	0	14	20	25
Otu00306	88	23	49	52	17	28	24	54	3	0	9	5	6	4	1	0	0	10	2	4	0	7	7	4	8	15	0	9	37	4	4	35	11	7	0	14	2	0	41	21	9	7	12	6	3	18	5	15	38
Otu00307	0	0	0	0	0	0	0	0	0	0	0	0	499	0	0	0	0	0	0	0	0	0	0	0	0	0	0	0	0	0	0	0	0	0	0	0	0	0	0	0	0	6	0	0	0	0	0	0	0
Otu00308	64	28	46	75	23	22	43	30	0	10	6	21	1	0	97	1	44	0	0	0	1	34	5	4	4	81	0	1	1	0	0	97	22	1	6	1	4	0	7	0	9	20	87	35	1	5	0	1	0
Otu00309	0	4	1	0	0	0	5	11	19	4	0	5	0	19	2	32	0	24	6	11	16	9	4	1	3	0	16	12	7	27	70	0	15	9	4	18	8	35	11	0	7	28	0	2	10	20	34	13	6
Otu00310	9	15	21	17	35	22	29	15	18	0	0	0	0	5	16	0	6	27	4	16	4	7	0	4	11	31	0	9	11	23	7	11	25	0	0	10	6	0	25	21	18	0	13	4	0	0	6	6	13
Otu00311	14	11	37	7	10	25	0	30	0	23	17	0	0	8	10	17	99	0	17	5	38	4	4	0	15	21	6	4	0	0	9	21	15	45	3	11	6	4	0	4	13	20	0	12	0	5	10	7	49
Otu00312	0	26	16	17	24	39	10	25	0	9	25	13	4	6	32	5	9	3	4	0	5	16	12	10	19	9	24	0	0	0	0	5	5	8	11	1	1	2	18	0	12	6	31	19	21	3	0	0	6
Otu00313	0	0	0	0	0	0	0	0	0	98	12	0	18	0	0	38	0	0	0	0	0	0	13	0	0	0	0	0	0	0	38	0	0	42	22	25	0	76	26	24	11	19	0	0	0	36	42	29	0
Otu00314	0	0	0	0	0	0	0	0	0	7	17	16	74	0	0	12	49	1	0	0	0	0	0	19	42	20	9	0	0	0	14	0	0	9	95	17	0	0	0	21	0	0	0	0	28	0	0	0	0
Otu00315	0	0	1	0	12	39	0	5	0	114	20	25	21	0	10	20	85	0	1	0	0	12	6	11	29	12	18	0	0	0	0	8	0	0	4	0	2	0	0	0	5	0	0	63	11	4	0	0	0
Otu00316	0	0	0	0	0	0	0	0	25	6	6	5	0	0	0	0	2	0	0	5	0	0	0	5	5	0	6	0	0	0	0	0	0	1	2	29	0	0	0	1	0	0	0	0	0	0	0	0	0
Otu00317	0	0	1	0	0	0	0	10	0	4	0	9	22	2	0	0	2	0	0	0	0	0	8	2	0	0	6	0	0	0	0	0	0	26	184	0	0	0	0	0	0	3	0	0	123	15	0	3	0
Otu00318	0	7	0	18	13	0	4	14	0	32	26	1	22	0	10	41	72	0	0	0	0	13	4	1	0	5	0	0	0	0	0	30	65	0	0	5	0	0	0	1	0	0	18	4	0	0	0	0	0
Otu00319	5	8	5	9	11	4	6	11	24	0	2	4	20	3	3	8	19	6	6	24	4	16	15	1	4	6	1	11	5	10	4	8	15	2	20	0	2	1	15	23	82	3	24	0	9	45	10	3	14
Otu00320	29	10	48	28	6	15	5	20	0	2	19	4	13	35	56	7	22	0	4	0	7	38	1	2	19	0	4	0	0	0	3	16	14	17	0	0	0	0	6	0	43	25	9	24	0	0	0	0	0
Otu00321	0	0	0	0	15	47	0	49	0	97	61	555	26	0	0	0	0	0	0	0	0	0	0	0	18	37	4	0	0	0	0	0	0	0	0	0	0	0	7	0	0	0	72	3	164	0	0	0	0
Otu00322	0	1	4	2	0	6	0	0	41	8	23	10	69	44	13	4	30	4	2	8	0	10	14	20	4	14	80	0	13	10	0	6	13	41	407	0	0	0	6	4	7	352	33	87	9	83	0	0	0
Otu00323	0	0	0	0	68	27	6	38	2	0	0	0	16	4	0	7	26	0	0	0	0	0	15	0	0	0	0	7	0	0	0	0	0	11	11	0	0	0	64	13	14	10	12	15	0	4	0	4	3
Otu00324	0	0	0	0	0	0	0	0	0	413	27	0	0	0	0	0	0	0	0	0	0	0	0	13	0	0	0	0	0	0	0	0	0	0	0	74	0	43	0	0	0	0	0	0	0	3	0	0	0
Otu00325	0	3	2	3	7	0	2	4	18	21	18	21	7	50	8	16	65	15	0	17	0	0	11	0	8	3	12	2	20	4	4	0	5	7	33	0	0	0	0	6	41	14	2	4	1	20	0	3	7
Otu00326	0	0	0	0	0	9	0	0	0	45	87	50	0	0	0	0	0	0	0	0	0	0	17	12	6	0	94	0	0	0	0	0	0	0	0	0	0	0	0	0	0	0	0	0	38	0	0	0	0
Otu00327	0	12	9	7	14	24	11	0	27	7	12	6	10	5	1	0	10	2	12	9	0	4	34	10	9	30	5	1	0	8	0	8	7	0	9	5	5	6	13	21	0	0	60	16	16	0	0	0	3
Otu00328	9	11	13	18	19	10	11	26	22	59	54	30	40	25	30	24	61	2	0	23	5	27	17	47	41	13	51	5	4	11	7	10	18	39	35	5	6	7	21	16	37	14	24	50	25	17	10	0	5
Otu00329	1	2	8	0	1	9	4	1	25	2	21	84	16	8	0	1	8	0	0	12	0	4	7	11	27	31	0	2	1	5	1	7	5	0	0	0	0	4	102	2	2	0	314	113	21	0	13	0	8
Otu00330	0	0	0	0	0	0	0	0	0	0	67	0	1	3	0	0	0	0	0	0	0	0	0	74	0	0	47	0	0	0	0	0	0	0	119	0	0	0	0	0	14	5	0	0	43	0	0	0	0
Otu00331	0	0	0	0	0	0	0	0	252	0	0	0	0	0	0	0	0	103	0	286	0	4	0	0	0	0	0	16	12	43	4	0	2	0	0	62	0	0	10	0	0	0	0	0	6	0	0	8	58
Otu00332	7	14	3	13	14	13	6	20	0	3	6	11	14	4	6	5	32	0	4	0	1	1	11	3	5	10	0	0	0	8	11	11	8	2	3	0	12	9	1	8	6	1	15	9	1	6	2	1	7
Otu00333	0	8	25	40	0	0	0	0	0	6	13	0	0	0	0	0	0	0	0	0	0	0	88	0	0	0	0	0	0	0	0	0	0	352	129	0	0	0	0	0	0	15	0	0	0	123	0	0	0
Otu00334	0	5	0	31	76	19	0	7	0	256	185	4	23	7	42	0	23	1	0	0	0	38	7	0	14	0	1	0	0	0	0	21	0	9	0	0	0	0	27	0	0	0	0	0	0	0	0	0	0
Otu00335	0	16	4	16	14	13	7	3	0	6	0	9	24	10	2	4	7	0	14	0	9	0	4	29	6	8	12	7	0	0	8	4	2	5	10	0	4	8	13	14	0	4	18	15	15	8	6	2	0
Otu00336	10	26	37	44	36	28	34	43	58	110	83	61	17	1	20	5	31	11	7	19	12	34	58	57	51	41	25	8	9	15	18	31	17	23	56	8	2	4	47	18	75	23	50	10	76	36	0	12	13
Otu00337	0	0	0	0	0	0	0	0	0	0	0	0	0	0	0	0	0	0	0	0	0	0	0	0	0	0	0	0	0	0	0	0	0	1	0	0	0	0	0	0	0	0	0	0	0	0	0	0	0
Otu00338	2	0	2	0	1	0	0	0	0	29	33	42	5	5	0	3	14	2	0	0	0	8	10	12	0	9	11	0	0	0	0	0	0	9	29	0	0	2	15	9	5	0	7	0	58	4	0	0	0
Otu00339	0	0	0	0	0	0	0	0	0	1	140	0	34	0	0	4	27	0	0	0	0	0	0	0	0	0	0	0	0	0	0	0	0	81	0	0	0	0	0	0	0	0	1	0	0	0	0	0	0
Otu00340	0	0	0	0	0	200	480	0	0	0	0	0	0	0	0	0	0	0	0	0	0	0	0	0	0	0	0	0	0	0	0	0	0	0	0	0	0	0	0	0	0	0	581	29	0	0	0	0	0
Otu00341	6	7	10	10	9	13	6	14	24	7	6	7	4	7	2	15	18	0	1	3	1	7	11	3	16	23	4	0	10	0	8	0	12	8	0	0	0	4	1	2	13	0	25	50	4	2	0	0	13
Otu00342	1	0	26	0	3	13	15	14	0	0	42	0	1	0	7	0	236	0	13	0	0	0	0	6	12	56	56	0	0	0	0	0	39	0	0	0	0	4	15	37	0	11	59	0	0	0	0	0	0
Otu00343	0	2	7	0	0	0	8	0	7	22	24	15	11	4	18	0	30	2	0	0	0	0	8	22	9	0	22	0	0	0	5	0	0	5	2	4	0	0	0	4	6	0	0	4	0	14	0	0	0
Otu00344	0	3	10	15	15	7	23	28	0	3	1	0	4	18	48	32	19	0	2	0	4	6	5	0	3	29	6	0	0	0	0	14	8	3	0	0	13	0	3	0	34	15	25	25	2	0	0	0	0
Otu00345	0	0	0	0	0	0	0	0	0	0	0	0	0	0	0	0	0	0	0	0	0	8	0	0	0	0	0	0	0	0	2	0	0	0	0	0	0	0	0	0	0	0	0	0	0	0	0	0	0
Otu00346	5	5	14	6	7	4	1	7	0	2	0	0	6	3	0	3	5	0	1	0	4	5	0	8	12	8	2	18	26	7	0	11	9	0	0	5	0	3	14	7	7	2	16	3	4	8	0	8	11
Otu00347	0	9	11	5	7	3	6	6	23	7	16	5	5	14	0	14	0	1	3	0	6	19	6	2	1	6	29	0	0	0	23	1	5	23	15	26	17	19	20	8	3	0	4	13	18	14	1	6	0
Otu00348	0	4	19	30	0	4	5	0	0	40	44	45	12	4	5	7	17	5	3	0	2	4	11	13	6	25	20	0	4	2	9	0	4	7	37	0	0	0	7	8	10	9	15	7	30	0	0	3	0
Otu00349	12	0	14	0	1	0	22	0	36	0	0	0	0	0	0	0	0	53	0	29	0	4	2	0	0	0	0	31	43	29	0	10	21	2	0	0	0	0	36	0	0	6	6	0	0	0	0	13	26
Otu00350	0	13	0	0	10	4	8	0	4	3	9	29	19	5	0	15	27	21	33	0	9	0	11	13	0	5	24	6	5	0	0	4	0	0	14	1	0	0	2	4	0	8	4	0	45	9	11	24	11
Otu00351	1	0	47	11	1	0	0	6	0	0	0	4	0	3	2	0	0	4	0	0	0	0	0	107	0	0	5	0	0	0	0	7	4	0	5	0	0	0	4	3	0	0	0	0	271	0	0	0	2
Otu00352	0	34	34	49	34	25	0	29	5	23	16	47	17	22	28	14	16	0	20	3	0	15	0	14	13	5	21	0	0	4	31	7	0	17	45	16	14	7	17	31	47	11	4	32	0	9	0	0	1
Otu00353	0	0	0	0	0	0	0	0	6	0	0	0	0	0	0	0	0	4	0	10	11	5	0	0	0	0	0	0	16	0	0	16	19	0	10	1	0	0	30	10	0	9	0	0	0	4	0	1	17
Otu00354	0	0	0	0	0	17	2	10	2	15	25	2	6	1	20	0	0	0	0	0	0	25	0	14	7	31	15	0	0	0	0	0	18	0	0	0	0	0	18	0	22	6	0	41	1	0	1	0	0
Otu00355	0	0	0	0	0	0	0	0	0	0	0	0	0	0	0	0	0	0	0	0	0	0	0	0	0	0	0	0	0	0	0	0	0	0	0	0	0	0	0	0	0	0	0	0	0	0	0	0	0
Otu00356	0	7	3	5	21	15	0	45	0	73	130	0	6	0	17	0	81	0	0	11	1	0	13	23	12	0	0	0	0	0	0	0	0	0	22	15	0	0	1	7	2	6	10	41	0	0	0	0	7
Otu00357	0	0	1	0	4	0	0	0	0	0	0	2	7	4	0	8	14	0	0	0	0	0	0	1	0	0	3	0	0	0	8	2	0	0	0	19	0	1	2	8	19	9	0	5	2	0	2	0	0
Otu00358	8	0	34	29	0	0	0	20	0	17	32	35	8	0	43	18	15	0	0	1	0	11	17	53	10	13	23	0	0	0	0	7	8	12	9	0	1	0	0	0	39	10	0	0	18	13	0	0	0
Otu00359	0	0	5	0	0	0	0	0	1	0	0	0	0	0	0	0	0	0	0	0	84	0	0	0	1	0	0	44	0	8	14	0	0	0	0	200	0	0	0	27	4	0	0	0	0	0	0	24	128
Otu00360	0	0	0	0	7	10	0	2	0	7	3	6	14	13	0	1	0	0	0	0	0	1	13	9	7	5	10	0	0	0	16	0	0	7	12	0	0	0	0	31	1	0	11	17	11	0	0	0	0
Otu00361	8	13	4	6	9	8	1	22	0	2	0	6	16	1	0	8	12	1	0	0	0	7	11	3	11	5	4	0	0	0	0	16	2	6	12	0	0	4	5	9	17	8	21	4	17	35	5	0	1
Otu00362	0	2	0	0	0	0	0	0	0	0	0	0	0	0	0	0	0	0	0	0	0	0	0	0	0	0	0	0	0	0	0	0	0	0	0	0	0	0	0	0	0	0	0	0	0	0	0	0	0
Otu00363	0	0	5	16	14	11	0	31	0	29	15	0	5	12	13	4	0	10	6	0	0	0	4	0	0	0	0	8	0	0	2	12	0	0	11	4	0	28	4	0	12	7	0	0	9	15	8	4	4
Otu00364	0	7	21	4	18	25	0	6	7	5	13	4	17	0	6	1	0	0	3	0	0	5	0	6	15	21	0	0	2	8	0	13	7	14	19	6	0	0	22	0	7	5	16	10	5	13	4	0	0
Otu00365	0	0	0	0	0	0	0	0	0	0	0	0	0	0	0	0	0	0	0	0	0	0	0	0	0	0	0	164	0	0	0	0	0	0	0	45	0	4	61	0	0	0	0	0	0	0	48	0	0
Otu00366	9	12	7	21	12	14	14	13	0	4	47	26	6	1	6	7	25	0	0	0	3	16	0	26	35	29	16	0	0	0	0	20	5	0	1	4	7	4	14	7	3	0	28	11	24	0	0	0	8
Otu00367	0	0	2	3	11	6	0	18	3	4	0	5	4	0	2	0	6	2	0	0	1	11	0	3	7	36	2	2	0	0	0	21	0	9	14	0	0	8	16	2	458	124	24	4	4	3	0	4	3
Otu00368	0	3	315	18	0	8	0	4	0	2	10	5	15	2	125	3	18	0	0	0	0	0	4	2	10	0	0	0	0	0	2	5	0	0	11	0	0	0	0	0	5	1	5	0	7	10	0	0	2
Otu00369	0	0	0	0	0	0	0	0	0	0	0	0	0	12	0	0	0	0	0	0	0	0	0	0	0	0	0	0	226	518	0	0	4	0	14	0	0	0	0	0	13	3	0	0	0	0	0	5	8
Otu00370	0	0	0	0	0	0	0	0	140	0	0	21	2	0	0	0	0	0	0	17	0	0	0	1	0	0	0	0	0	0	6	0	0	2	0	0	0	0	38	0	0	0	105	45	0	0	0	0	0
Otu00371	12	10	17	10	12	33	0	19	0	1	1	1	17	13	0	4	17	4	0	7	0	5	1	8	35	19	0	0	5	4	7	16	16	0	10	0	0	0	4	1	6	0	39	5	16	8	1	5	0
Otu00372	3	2	13	0	0	29	10	16	0	14	17	0	4	13	8	7	19	7	0	0	17	5	0	1	13	19	0	24	0	6	0	10	0	2	5	5	0	4	0	4	16	0	3	5	0	9	5	8	27
Otu00373	0	0	0	0	0	0	0	0	38	0	0	10	0	0	0	0	0	0	0	6	0	0	25	0	0	0	0	0	0	2	3	0	0	0	0	0	0	0	0	0	0	0	33	0	0	0	0	0	0
Otu00374	0	0	0	0	0	0	0	0	0	0	0	13	0	0	0	0	0	0	0	0	0	0	19	0	0	2	0	0	0	0	0	0	0	0	0	0	0	0	205	4	0	0	146	34	0	0	0	0	0
Otu00375	0	0	0	0	0	0	0	0	0	0	0	25	0	0	0	0	0	0	0	0	0	0	9	15	0	0	94	0	0	0	0	0	0	7	0	0	0	0	0	0	0	0	0	0	28	0	0	0	0
Otu00378	0	0	3	1	0	1	0	0	96	34	9	4	12	5	0	0	4	41	0	85	3	0	0	0	0	3	0	0	95	96	0	0	4	6	14	0	0	3	0	0	0	1	0	0	8	1	1	0	1
Otu00381	0	0	0	5	0	0	0	0	129	0	0	0	0	0	0	0	0	9	0	102	0	0	0	0	0	2	0	0	0	0	70	0	10	0	0	32	0	2	4	90	0	0	0	0	0	0	0	3	2
Otu00382	0	0	0	1	26	6	0	23	0	10	8	12	37	0	14	0	33	0	0	0	0	1	15	5	0	1	11	0	0	0	3	0	4	13	20	0	0	0	16	15	0	1	37	6	70	9	0	0	0
Otu00383	0	0	7	8	12	9	2	15	12	49	12	24	12	2	3	4	15	8	1	3	1	8	6	14	0	2	11	4	2	2	12	4	12	16	23	8	1	0	17	19	18	2	23	13	22	28	0	0	1
Otu00385	2	4	1	13	0	3	1	2	9	4	27	8	8	5	5	19	13	0	0	0	5	10	1	8	0	0	16	2	0	0	0	6	1	10	0	0	2	5	0	0	4	6	3	5	0	4	0	1	8
Otu00386	0	0	0	0	25	4	1	10	0	12	5	9	0	4	5	0	22	0	0	0	0	6	0	9	8	13	6	0	0	0	0	8	9	6	7	0	0	0	27	6	0	0	19	6	36	0	0	0	0
Otu00390	0	0	0	0	0	0	0	0	0	0	1	8	0	0	3	0	0	0	0	0	0	5	0	0	0	0	0	0	0	0	0	1	10	0	0	0	0	0	6	0	0	0	0	0	0	1	0	0	0
Otu00391	0	0	0	0	0	0	0	0	0	0	0	0	0	0	0	0	0	0	1	0	0	0	0	0	0	0	1	0	0	0	0	0	0	0	0	0	0	0	0	0	0	0	133	146	0	0	0	0	0
Otu00392	0	0	10	0	4	20	6	4	0	5	11	9	25	0	4	0	6	0	0	0	0	0	1	1	29	18	0	0	0	0	0	0	0	0	5	0	1	0	0	0	0	1	201	2	7	0	0	0	0
Otu00393	0	0	0	8	0	4	4	8	0	4	0	15	0	0	1	0	0	0	4	0	0	5	12	0	2	13	0	0	13	19	19	0	2	5	7	17	0	0	5	33	0	6	15	9	25	4	0	0	0
Otu00395	1	0	0	0	30	25	17	40	22	0	0	0	0	0	0	18	25	0	0	0	0	0	23	9	0	0	15	0	0	0	15	44	43	0	0	0	0	0	0	18	11	15	47	33	0	18	0	0	0
Otu00396	0	0	0	0	0	0	2	0	42	0	0	5	0	0	0	0	0	0	0	0	0	0	4	0	2	60	0	0	0	0	0	0	0	0	0	0	0	0	123	0	0	0	229	78	0	0	0	0	0
Otu00399	0	0	0	3	0	0	0	21	14	59	28	0	4	19	0	8	119	6	0	14	0	0	9	12	0	10	10	0	0	0	6	0	0	0	50	1	0	0	2	0	44	31	0	4	52	54	0	0	1
Otu00401	0	0	6	0	0	0	0	0	0	0	0	0	0	0	0	0	0	219	0	0	0	0	0	0	0	0	0	0	0	0	0	0	0	0	0	0	0	0	0	0	50	0	0	0	0	0	0	0	0
Otu00402	6	0	0	0	1	1	2	0	23	2	13	4	0	0	1	8	0	0	0	16	0	0	0	9	0	2	11	0	19	6	4	0	9	4	0	17	3	3	3	0	0	1	0	25	8	0	3	0	0
Otu00403	0	0	0	0	0	0	0	0	0	6	146	17	0	0	0	0	0	0	0	0	0	0	61	0	0	14	33	0	0	0	0	0	0	0	0	0	0	0	0	0	0	0	0	0	0	0	0	0	0
Otu00405	0	0	0	0	0	0	0	2	2	3	14	4	3	5	0	5	0	0	0	13	0	3	3	0	0	0	35	1	0	0	38	0	0	6	6	7	0	0	1	1	0	2	0	25	0	9	18	0	0
Otu00409	0	0	6	6	5	0	0	0	0	4	5	5	26	32	7	0	6	0	0	0	0	12	0	5	5	7	25	0	0	0	5	0	0	7	0	0	0	0	22	10	4	21	2	0	105	0	0	0	0
Otu00411	0	0	0	0	0	0	0	0	10	0	0	0	0	0	0	0	0	5	6	4	0	0	0	0	0	0	0	16	12	20	0	0	0	0	5	0	0	0	3	62	0	5	0	0	0	0	0	4	23
Otu00415	0	0	0	0	0	0	0	0	0	9	39	3	0	13	0	61	8	0	0	0	0	0	2	7	0	0	6	0	0	0	0	0	0	0	0	0	0	0	0	0	10	0	0	0	10	6	0	0	0
Otu00417	0	0	2	0	4	0	1	8	0	10	2	12	5	20	6	0	11	0	0	0	0	5	0	6	49	13	0	0	0	0	0	0	5	5	11	10	0	0	2	0	6	7	34	10	20	20	0	0	0
Otu00422	0	0	0	0	0	0	0	0	0	0	0	0	0	0	0	2	29	14	9	0	0	0	53	0	4	4	0	0	0	0	12	0	0	4	32	11	0	0	23	28	14	49	18	0	0	38	1	13	25
Otu00425	0	0	0	0	5	1	0	11	0	5	2	13	8	0	0	2	7	4	0	0	0	9	0	0	10	23	0	0	0	0	0	10	4	2	6	0	0	0	28	10	0	4	35	10	14	2	0	0	1
Otu00428	0	4	22	24	13	17	4	15	8	25	12	21	22	4	3	5	5	18	5	6	1	9	9	17	17	35	4	0	19	8	6	24	10	8	36	1	1	1	54	9	5	4	29	4	20	10	2	2	1
Otu00436	0	23	0	20	10	29	1	12	0	11	10	6	10	0	0	0	98	0	0	0	0	4	15	10	0	0	0	0	0	0	2	0	0	0	0	0	0	0	0	0	0	0	0	0	23	0	0	0	0
Otu00440	26	2	75	5	0	0	42	24	0	0	0	0	0	0	9	0	0	0	0	0	0	3	0	0	0	0	0	0	0	0	0	22	24	0	0	0	0	0	11	0	0	15	0	0	0	0	0	0	0
Otu00441	0	0	0	0	0	1	2	0	62	0	5	41	0	0	0	0	0	0	0	25	0	0	0	0	4	17	0	0	0	0	0	0	0	0	1	0	0	0	0	8	0	3	1	0	0	0	0	0	0
Otu00443	0	0	5	0	0	2	0	16	0	0	0	0	3	1	0	0	17	0	0	0	0	0	14	2	15	2	6	0	0	0	1	0	8	2	0	0	0	0	0	2	11	0	0	3	10	0	0	0	2
Otu00444	1	5	0	0	5	0	1	0	0	21	10	6	5	0	4	0	3	0	0	0	0	7	0	0	5	4	0	0	0	0	0	5	0	0	0	0	0	0	0	0	0	0	16	0	3	0	0	0	0
Otu00445	0	0	0	0	0	0	0	0	0	0	0	0	0	0	0	0	0	0	0	0	0	0	0	0	10	61	0	0	0	0	0	0	0	0	0	0	0	0	0	0	0	0	180	200	0	0	0	0	0
Otu00446	0	0	0	0	0	0	0	0	0	0	0	0	0	0	0	0	0	0	0	0	0	0	0	0	0	0	0	0	0	0	0	0	0	0	0	0	0	0	8	0	0	0	0	0	0	0	0	0	0
Otu00447	0	0	0	0	0	0	3	0	0	3	4	0	3	0	0	0	0	0	2	0	0	1	0	0	0	0	6	0	0	0	0	0	0	4	6	2	7	1	0	0	0	2	0	4	6	0	0	1	0
Otu00451	5	1	4	1	0	3	0	0	0	8	7	1	0	5	0	0	0	4	0	0	0	0	5	3	3	0	7	0	0	0	7	0	0	12	5	7	0	0	0	0	7	9	0	6	0	1	4	4	0
Otu00456	4	0	3	10	3	5	0	6	0	6	0	9	10	0	0	0	0	0	0	0	0	0	6	6	0	12	6	0	0	0	0	10	2	4	2	0	0	1	5	0	0	0	11	3	12	0	1	0	0
Otu00458	0	0	0	0	0	0	0	0	0	11	33	19	2	0	0	0	0	0	0	0	0	0	0	17	0	0	10	0	0	0	0	0	0	0	0	0	0	0	0	9	0	0	0	0	39	0	0	0	0
Otu00461	0	0	76	65	4	0	0	5	0	0	0	0	0	0	0	0	0	0	0	0	0	0	2	6	0	0	4	0	0	0	7	0	0	0	20	2	0	2	1	0	0	0	5	0	1	1	7	0	4
Otu00464	0	0	0	0	0	0	0	2	0	0	0	0	0	0	0	0	1	0	0	0	0	0	0	0	0	0	0	2	0	0	0	0	0	30	0	2	0	4	0	0	0	2	22	4	2	2	0	0	0
Otu00465	1	0	8	3	2	10	0	7	4	4	0	8	1	6	0	0	7	0	3	0	0	3	1	0	7	20	1	0	0	0	0	0	0	2	7	0	4	0	0	0	0	0	8	4	7	0	0	0	2
Otu00466	0	2	1	0	1	0	0	3	1	0	0	1	0	0	2	3	0	0	0	0	0	0	0	0	0	0	0	11	0	1	10	2	0	0	0	0	2	4	5	3	10	3	0	0	0	10	1	0	0
Otu00470	6	0	2	0	0	6	0	0	1	0	4	0	5	0	0	0	0	0	0	1	0	1	0	4	0	8	0	4	3	9	0	1	0	0	0	0	8	2	0	0	3	0	7	1	0	1	2	2	0
Otu00475	3	6	0	0	8	6	2	0	0	0	1	3	7	0	1	1	0	2	1	0	5	0	4	1	11	2	0	0	3	4	0	2	0	0	4	0	5	0	3	0	4	3	7	1	1	1	1	0	0
Otu00478	0	0	0	0	0	0	0	0	17	0	0	0	0	0	0	0	0	0	0	6	0	0	0	0	0	0	0	0	0	0	0	0	0	0	0	0	0	0	0	0	0	0	0	0	0	0	0	0	0
Otu00481	0	0	0	0	0	0	0	0	0	0	0	0	0	0	0	0	0	0	0	0	0	0	0	0	0	0	0	0	130	104	0	0	0	0	0	0	0	0	0	0	0	0	0	0	0	0	0	0	0
Otu00482	0	4	2	0	1	0	0	5	0	22	1	0	0	6	3	0	2	0	0	0	0	0	0	0	0	1	0	0	0	0	0	0	0	0	0	0	0	0	1	0	0	0	0	0	0	0	0	0	0
Otu00484	0	0	10	0	6	0	2	0	0	0	0	1	1	0	0	0	0	0	0	0	0	4	0	0	0	8	1	0	0	0	1	8	0	0	0	0	0	0	16	0	0	0	0	0	10	2	0	0	0
Otu00492	0	1	0	0	0	0	0	0	0	0	0	1	0	5	0	2	0	0	4	4	0	0	0	0	0	0	1	0	0	1	0	0	0	1	0	0	0	0	0	0	0	0	0	0	3	0	0	4	0
Otu00493	0	0	0	4	0	0	0	1	0	0	0	0	0	0	14	2	0	2	0	0	0	11	0	21	1	0	0	0	0	0	0	0	0	0	0	0	0	0	0	0	0	8	0	0	0	8	0	0	0
Otu00497	0	0	0	0	0	0	0	0	0	0	0	0	0	0	0	0	0	0	0	0	0	0	0	0	0	0	0	0	0	0	0	0	0	0	0	0	0	0	0	0	0	0	0	0	0	0	0	0	0
Otu00499	0	0	0	0	0	0	0	0	0	0	0	0	0	0	0	0	0	5	9	0	0	0	12	0	0	0	1	0	0	0	0	0	0	0	0	0	0	0	0	0	18	9	0	0	0	18	0	0	0
Otu00501	0	0	4	0	1	2	0	0	0	0	0	5	2	3	1	0	0	0	0	0	0	3	0	2	2	7	0	0	0	0	2	0	0	0	0	0	0	0	0	0	0	0	7	0	4	0	1	0	0
Otu00507	14	0	33	0	0	0	12	18	0	0	0	2	0	0	1	0	0	0	0	0	0	0	0	0	0	6	0	0	0	0	0	4	0	0	3	0	0	0	2	0	0	0	0	0	0	0	0	0	0
Otu00511	0	0	50	0	0	24	0	0	0	0	3	0	6	3	0	0	0	0	0	0	0	0	0	0	0	0	0	0	0	0	0	0	0	0	8	0	0	0	0	0	0	0	0	0	0	0	0	0	0
Otu00513	0	0	1	0	0	4	0	1	12	0	0	4	0	0	0	0	0	0	0	0	0	0	0	0	0	0	4	1	0	0	0	0	0	0	0	0	0	0	0	0	0	0	0	0	1	0	0	0	0
Otu00515	0	0	0	0	0	0	0	0	0	0	2	0	0	4	1	2	0	0	0	0	0	0	0	5	0	0	2	0	0	0	0	0	0	2	0	0	0	0	0	0	0	0	0	0	0	4	0	0	0
Otu00519	0	2	0	1	2	0	0	0	0	0	6	0	0	0	0	1	0	0	0	0	4	1	0	0	0	0	35	0	0	0	4	2	0	13	0	0	1	6	2	1	0	0	0	1	0	6	17	4	2
Otu00529	0	0	0	0	0	0	0	0	0	0	0	0	0	0	0	0	0	0	0	0	0	0	11	0	0	0	0	0	0	0	0	0	0	0	0	0	0	0	0	4	10	7	0	0	0	10	0	0	0
Otu00538	0	1	0	0	0	0	0	0	0	0	0	0	0	0	0	0	0	0	0	0	0	0	0	0	0	0	2	0	0	0	5	0	0	0	0	4	0	1	0	2	0	3	0	0	4	0	0	0	0
Otu00542	0	0	0	0	0	0	0	0	0	0	0	0	0	0	0	0	0	0	0	0	0	0	12	0	0	0	0	17	0	0	0	0	0	0	0	0	16	29	0	0	0	0	0	0	0	5	0	0	0
Otu00544	0	0	0	0	0	1	0	4	0	1	2	0	2	0	2	0	0	0	0	0	0	0	0	0	4	2	0	0	0	0	0	0	1	0	0	0	0	0	0	0	2	0	1	0	1	0	0	0	0
Otu00546	0	0	3	0	1	0	0	0	0	0	1	0	2	0	0	0	0	0	0	0	0	3	0	0	0	0	0	0	0	3	11	3	3	0	5	2	0	0	0	0	0	1	0	0	2	0	2	0	1
Otu00547	0	0	0	0	0	0	0	0	0	0	0	2	0	0	1	0	0	0	0	0	0	0	0	0	0	0	0	2	0	0	0	0	0	0	0	0	0	1	0	0	0	0	6	0	0	0	1	0	0
Otu00552	1	0	0	1	0	4	0	1	0	1	0	1	0	0	0	0	3	0	0	0	0	0	0	0	0	0	0	0	0	0	0	0	0	0	4	0	0	0	0	0	0	0	0	0	0	0	0	2	0
Otu00553	0	0	0	0	0	0	0	0	0	0	3	4	0	0	0	0	4	0	0	0	0	0	1	0	0	4	0	0	0	0	0	0	0	0	0	0	0	0	0	0	0	0	0	0	1	1	4	0	0
Otu00559	0	0	0	0	0	0	0	0	0	0	0	0	0	0	0	0	0	0	0	0	0	0	0	0	0	0	0	0	0	0	0	0	0	0	0	1	0	0	0	0	2	0	0	0	0	0	0	0	0
Otu00562	0	0	0	0	2	0	0	3	0	0	0	0	0	0	0	0	0	0	0	0	0	0	0	3	0	0	0	0	0	0	0	0	0	0	0	0	0	0	0	0	0	0	0	0	0	0	0	0	0
Otu00568	0	0	1	0	1	0	0	0	0	0	0	0	0	0	0	1	0	0	0	0	0	0	4	0	0	1	0	0	0	0	0	0	0	0	4	0	0	0	1	0	1	0	0	0	0	0	0	0	0
Otu00569	6	0	0	0	0	0	2	0	0	0	0	0	0	0	0	0	3	0	0	0	0	0	0	0	0	0	0	0	0	0	0	0	0	0	0	3	0	0	0	4	0	0	0	0	0	0	0	0	0
Otu00577	0	0	0	0	1	1	0	2	0	0	0	0	1	0	0	0	0	0	0	0	0	0	0	0	0	0	0	0	0	0	0	0	0	0	0	0	0	0	0	0	0	0	0	3	0	0	0	0	0
Otu00578	0	0	0	0	0	0	0	0	0	0	0	0	0	0	0	0	0	0	0	0	0	0	0	0	0	0	0	0	0	0	0	0	0	35	10	0	0	0	0	0	0	0	0	0	0	0	0	0	0
Otu00580	0	0	0	0	0	0	0	0	0	0	0	0	0	0	0	0	0	0	0	0	0	0	0	0	0	0	0	0	0	0	0	0	0	0	0	0	0	0	0	0	2	0	0	0	0	0	0	1	1
Otu00586	0	0	0	0	0	0	0	0	0	0	0	1	0	0	0	0	0	0	0	0	0	0	0	0	0	0	4	0	0	0	2	0	0	0	0	0	1	5	0	0	0	0	0	0	0	0	0	0	0
Otu00593	0	0	0	0	0	0	0	0	0	0	0	0	0	0	0	0	0	0	0	0	0	0	0	0	0	0	0	0	0	0	0	0	0	0	0	0	0	0	0	0	0	0	0	0	0	0	0	0	0
Otu00594	0	0	0	0	0	0	0	0	0	0	0	0	0	0	0	0	0	0	0	0	0	0	0	0	0	0	0	0	0	0	0	0	0	0	0	0	0	0	0	0	0	0	0	0	0	0	0	0	0
Otu00604	0	0	0	0	0	0	0	0	0	0	0	0	0	0	0	0	0	0	0	0	0	0	0	0	0	0	0	0	0	0	0	0	0	0	0	0	0	0	0	0	0	0	0	0	0	0	0	0	0
Otu00606	0	0	0	0	0	0	0	0	0	0	0	0	0	0	0	0	0	0	0	0	0	0	0	0	0	0	0	0	0	0	0	0	0	0	0	0	0	0	0	0	0	0	0	0	0	0	0	0	0
Otu00608	1	0	0	0	0	0	0	0	4	0	0	5	0	0	0	0	0	0	0	0	0	0	0	0	0	0	0	0	0	0	0	0	0	0	0	0	0	0	0	0	0	0	0	0	0	0	0	0	0
Otu00612	0	0	0	0	0	0	0	0	0	0	0	0	0	0	0	0	0	0	0	0	0	0	0	0	0	0	0	0	0	0	0	0	0	0	0	0	0	0	0	0	0	0	0	0	0	0	0	0	0
Otu00621	0	0	0	0	0	0	0	0	3	0	0	0	0	0	0	0	0	2	0	0	0	0	0	0	0	0	0	0	0	0	0	0	0	0	0	2	0	0	1	0	0	0	0	0	0	0	1	0	0
Otu00624	2	0	0	0	0	2	0	0	0	0	0	6	0	0	0	0	0	0	0	0	0	0	0	0	0	0	0	0	0	0	0	0	0	0	0	0	0	0	0	0	0	0	0	0	0	0	0	0	0
Otu00633	0	0	2	0	0	0	0	0	0	0	0	0	0	0	0	0	0	0	0	0	0	0	0	0	0	0	0	0	0	0	0	0	0	0	0	0	0	0	0	0	0	0	0	0	0	0	0	0	0
Otu00636	0	0	0	0	0	0	0	0	0	2	0	9	0	0	0	0	0	0	0	0	0	0	0	0	0	0	0	0	4	0	0	0	0	0	0	0	0	0	0	0	2	0	0	0	0	0	0	0	0
Otu00651	0	0	0	0	0	0	0	0	0	0	0	0	0	0	0	0	0	0	0	0	0	0	0	0	0	0	0	0	0	0	0	0	0	0	0	0	0	0	0	0	0	0	0	0	0	0	0	0	0
Otu00671	0	0	0	0	0	0	0	0	0	0	0	6	0	0	0	0	0	0	0	0	0	0	0	0	0	0	0	0	0	0	2	0	0	0	0	0	0	0	0	0	0	1	1	0	0	0	0	0	0
Otu00678	6	0	0	0	4	0	0	0	0	0	0	0	0	0	0	0	0	0	0	0	0	0	0	0	0	0	0	0	0	0	0	0	0	0	0	0	0	0	0	0	0	0	0	0	0	0	0	0	0
Otu00680	0	0	0	0	0	0	0	0	0	0	0	0	0	0	0	0	0	0	0	0	0	0	0	0	0	0	1	0	0	0	0	0	0	0	0	0	0	0	0	0	0	0	0	0	0	0	0	0	0
Otu00684	0	0	0	0	0	0	0	0	0	0	0	0	0	0	0	0	0	0	0	0	0	0	0	0	0	0	0	0	0	0	0	0	0	0	0	0	0	0	5	0	0	0	0	0	0	0	0	0	0
Otu00692	0	0	0	0	0	0	0	0	0	0	0	0	5	0	0	0	0	0	0	0	0	0	0	0	0	0	0	0	0	0	0	6	0	0	0	0	0	0	0	0	0	0	0	0	0	0	0	0	0
Otu00695	0	0	0	0	0	0	0	0	0	0	0	0	0	0	0	0	0	0	0	0	0	0	0	0	0	0	0	0	0	0	0	0	0	0	7	0	0	0	0	0	0	0	0	0	0	1	0	0	0
Otu00701	0	0	0	0	0	0	0	0	0	0	0	0	0	0	0	0	0	0	0	1	0	0	0	0	0	0	0	0	0	0	0	0	4	0	0	0	0	0	0	0	0	0	0	0	0	0	0	0	0
Otu00716	0	0	0	0	0	0	0	0	0	0	0	0	0	0	0	0	0	0	0	0	0	0	0	0	0	0	0	0	0	0	0	0	0	0	0	0	0	0	0	0	0	0	0	0	0	0	0	0	0
Otu00724	0	0	0	0	0	0	0	0	0	0	0	0	0	0	0	0	0	0	0	0	0	0	0	0	0	0	0	0	0	0	0	0	0	0	0	0	0	0	0	0	0	0	0	0	0	0	0	0	0
Otu00726	0	0	0	0	0	0	0	0	0	0	0	0	0	0	0	0	0	0	0	0	0	0	0	0	0	0	0	0	0	0	0	0	0	0	0	0	0	0	0	0	0	0	0	0	0	0	0	0	0
Otu00754	0	0	0	0	0	0	0	0	0	0	0	0	0	0	0	0	0	0	0	0	0	0	0	0	0	0	0	0	0	0	0	0	0	4	0	0	0	0	0	0	0	0	0	0	0	0	0	0	0
Otu00821	2	0	0	0	0	0	0	0	0	0	0	0	0	0	0	0	0	0	0	0	0	0	0	0	0	0	0	0	0	0	0	0	0	0	0	0	0	0	0	0	0	0	2	0	0	0	0	0	0
[truncated: 70 more columns]
