# Supplementary material for: A Bayesian method for identifying associations between response variables and bacterial community composition
Source: PLoS Comput Biol. 2022 Jul 6;18(7):e1010108. doi: 10.1371/journal.pcbi.1010108 (PMC9307184; doi:10.1371/journal.pcbi.1010108)
Supplement: S3 File — (CSV) [file pcbi.1010108.s003.csv]

Sample_1	0.106958078
Sample_2	0.143667443
Sample_3	0.063415015
Sample_4	0.146252956
Sample_5	0.142158978
Sample_6	0.195877927
Sample_7	0.085444038
Sample_8	0.124054054
Sample_9	0.150542679
Sample_10	0.241492454
Sample_11	0.40625598
Sample_12	0.24068881
Sample_13	0.290247176
Sample_14	0.163599322
Sample_15	0.077049991
Sample_16	0.295354228
Sample_17	0.235791705
Sample_18	0.137868761
Sample_19	0.118921951
Sample_20	0.308351896
Sample_21	0.189221781
Sample_22	0.12182542
Sample_23	0.321225623
Sample_24	0.261140358
Sample_25	0.179103544
Sample_26	0.143256529
Sample_27	0.229525114
Sample_28	0.121318099
Sample_29	0.141787966
Sample_30	0.126087868
Sample_31	0.200335057
Sample_32	0.109678313
Sample_33	0.154777998
Sample_34	0.184937382
Sample_35	0.30375431
Sample_36	0.306396445
Sample_37	0.152547092
Sample_38	0.18828484
Sample_39	0.133668849
Sample_40	0.162189496
Sample_41	0.242809809
Sample_42	0.248211288
Sample_43	0.082245991
Sample_44	0.135987151
Sample_45	0.282177761
Sample_46	0.29739901
Sample_47	0.169392218
Sample_48	0.195032016
Sample_49	0.150560106
Sample_50	0.196790575
Sample_51	0.109882668
Sample_52	0.254609922
Sample_53	0.213337725
Sample_54	0.175412578
Sample_55	0.127195624
Sample_56	0.141989336
Sample_57	0.172571676
Sample_58	0.128409376
Sample_59	0.11733898
Sample_60	0.146470451
Sample_61	0.263116702
Sample_62	0.16833736
Sample_63	0.379802377
Sample_64	0.228343096
Sample_65	0.248933425
Sample_66	0.252858402
Sample_67	0.158147513
Sample_68	0.185431366
Sample_69	0.141472401
Sample_70	0.145334187
Sample_71	0.169733324
Sample_72	0.127676428
Sample_73	0.151943764
Sample_74	0.123350195
Sample_75	0.191881736
Sample_76	0.24272299
Sample_77	0.217504602
Sample_78	0.128460119
Sample_79	0.133274505
Sample_80	0.194819029
Sample_81	0.054673555
Sample_82	0.163797326
Sample_83	0.307748656
Sample_84	0.114486028
Sample_85	0.078885151
Sample_86	0.206459521
Sample_87	0.105300339
Sample_88	0.209527275
Sample_89	0.239609646
Sample_90	0.123184217
Sample_91	0.269387146
Sample_92	0.266926948
Sample_93	0.22056686
Sample_94	0.181950938
Sample_95	0.177261014
Sample_96	0.144806214
Sample_97	0.195410371
Sample_98	0.082482086
Sample_99	0.153441894
Sample_100	0.120384059
Sample_101	0.114884351
Sample_102	0.209204672
Sample_103	0.292761652
Sample_104	0.174728862
Sample_105	0.113797113
Sample_106	0.120568379
Sample_107	0.284504663
Sample_108	0.121808401
Sample_109	0.10357601
Sample_110	0.322730757
Sample_111	0.284801889
Sample_112	0.23135076
Sample_113	0.137248292
Sample_114	0.145449092
Sample_115	0.178274866
Sample_116	0.18273833
Sample_117	0.277209261
Sample_118	0.211996437
Sample_119	0.279199315
