# Supplementary material for: A Bayesian method for identifying associations between response variables and bacterial community composition
Source: PLoS Comput Biol. 2022 Jul 6;18(7):e1010108. doi: 10.1371/journal.pcbi.1010108 (PMC9307184; doi:10.1371/journal.pcbi.1010108)
Supplement: S4 File — (XLSX) [file pcbi.1010108.s004.xlsx]

## Sheet: Figure 2A
inclusion probability
1st trial	2nd trial
0.0175	0.0215
0.0185	0.038
0.02	0.0105
0.023	0.0255
0.024	0.0355
0.026	0.0245
0.0265	0.0305
0.027	0.024
0.027	0.034
0.028	0.037
0.0285	0.012
0.0295	0.0245
0.03	0.033
0.031	0.016
0.032	0.0275
0.0325	0.03
0.0345	0.0185
0.035	0.0195
0.0365	0.022
0.0365	0.0535
0.0365	0.036
0.037	0.0285
0.038	0.035
0.04	0.062
0.041	0.049
0.0435	0.0495
0.044	0.0395
0.0445	0.064
0.045	0.0435
0.046	0.033
0.0465	0.0665
0.047	0.032
0.048	0.034
0.0485	0.0585
0.05	0.0625
0.051	0.122
0.052	0.0515
0.053	0.0985
0.053	0.043
0.053	0.0375
0.0535	0.0535
0.054	0.061
0.0545	0.042
0.0555	0.0635
0.0555	0.0805
0.057	0.0315
0.058	0.0525
0.061	0.0575
0.0615	0.044
0.062	0.0705
0.0625	0.0585
0.0635	0.037
0.0645	0.0415
0.067	0.0385
0.067	0.0465
0.067	0.0715
0.0675	0.0345
0.0685	0.049
0.07	0.1265
0.07	0.072
0.073	0.075
0.0755	0.0875
0.077	0.11
0.077	0.1075
0.081	0.053
0.081	0.074
0.0825	0.036
0.0865	0.0725
0.088	0.1035
0.092	0.072
0.093	0.0465
0.094	0.0765
0.096	0.1055
0.1005	0.0935
0.102	0.061
0.105	0.0315
0.109	0.065
0.1095	0.0875
0.117	0.11
0.1175	0.0905
0.1255	0.205
0.15	0.103
0.171	0.092
0.1765	0.17
0.1875	0.1165
0.201	0.1795
0.2075	0.0885
0.21	0.1375
0.2205	0.2015
0.255	0.1205
0.288	0.3835
0.301	0.2325
0.3025	0.188
0.3315	0.3195
0.3515	0.4375
0.3935	0.293
0.586	0.5205
0.6365	0.7355
0.6545	0.6915
0.679	0.4025
0.688	0.754
0.697	0.6135
0.7375	0.6575
0.7555	0.7725
0.8555	0.834
0.8735	0.944
0.999	0.9825
0.9995	0.995
1	1
1	1
1	1
1	1
1	1
1	1
1	1
1	1
1	1
1	0.9845
1	1
1	1

## Sheet: Figure 2B
Inclusion probability at X bun-in					Difference from 50000 value
1000	5000	10000	50000		1000	5000	10000
0.028	0.017	0.0355	0.0145		0.017	0.0355	0.0145
0.039	0.0225	0.041	0.02		0.0225	0.041	0.02
0.0315	0.0645	0.04	0.0205		0.0645	0.04	0.0205
0.029	0.02	0.032	0.021		0.02	0.032	0.021
0.0105	0.0345	0.0265	0.022		0.0345	0.0265	0.022
0.0405	0.0265	0.031	0.022		0.0265	0.031	0.022
0.029	0.0595	0.0435	0.024		0.0595	0.0435	0.024
0.0725	0.0435	0.032	0.024		0.0435	0.032	0.024
0.0385	0.0275	0.0505	0.0245		0.0275	0.0505	0.0245
0.024	0.022	0.041	0.0265		0.022	0.041	0.0265
0.053	0.04	0.058	0.027		0.04	0.058	0.027
0.045	0.0445	0.037	0.031		0.0445	0.037	0.031
0.0445	0.04	0.026	0.031		0.04	0.026	0.031
0.0305	0.029	0.018	0.032		0.029	0.018	0.032
0.0535	0.053	0.0755	0.0325		0.053	0.0755	0.0325
0.0385	0.044	0.031	0.033		0.044	0.031	0.033
0.0275	0.0545	0.029	0.0335		0.0545	0.029	0.0335
0.045	0.027	0.023	0.037		0.027	0.023	0.037
0.0225	0.038	0.023	0.037		0.038	0.023	0.037
0.0395	0.0395	0.074	0.0375		0.0395	0.074	0.0375
0.0275	0.024	0.0275	0.038		0.024	0.0275	0.038
0.0615	0.063	0.045	0.038		0.063	0.045	0.038
0.0735	0.0355	0.0445	0.038		0.0355	0.0445	0.038
0.0445	0.0355	0.023	0.0385		0.0355	0.023	0.0385
0.0265	0.0235	0.0325	0.041		0.0235	0.0325	0.041
0.057	0.0335	0.0345	0.0415		0.0335	0.0345	0.0415
0.038	0.0375	0.057	0.0415		0.0375	0.057	0.0415
0.053	0.052	0.045	0.042		0.052	0.045	0.042
0.089	0.0755	0.08	0.0425		0.0755	0.08	0.0425
0.031	0.018	0.031	0.043		0.018	0.031	0.043
0.0315	0.0355	0.0455	0.0435		0.0355	0.0455	0.0435
0.0415	0.056	0.051	0.0435		0.056	0.051	0.0435
0.032	0.031	0.048	0.0445		0.031	0.048	0.0445
0.0565	0.0475	0.0515	0.045		0.0475	0.0515	0.045
0.04	0.031	0.044	0.0455		0.031	0.044	0.0455
0.0445	0.0335	0.0355	0.046		0.0335	0.0355	0.046
0.035	0.0325	0.0375	0.047		0.0325	0.0375	0.047
0.068	0.0375	0.0755	0.0495		0.0375	0.0755	0.0495
0.0445	0.035	0.0445	0.0495		0.035	0.0445	0.0495
0.0425	0.0545	0.0305	0.051		0.0545	0.0305	0.051
0.0455	0.063	0.043	0.051		0.063	0.043	0.051
0.064	0.0495	0.0945	0.053		0.0495	0.0945	0.053
0.0995	0.0645	0.0705	0.054		0.0645	0.0705	0.054
0.037	0.055	0.044	0.0545		0.055	0.044	0.0545
0.0145	0.03	0.019	0.0565		0.03	0.019	0.0565
0.0465	0.0675	0.07	0.059		0.0675	0.07	0.059
0.0885	0.066	0.0675	0.06		0.066	0.0675	0.06
0.077	0.0755	0.0645	0.06		0.0755	0.0645	0.06
0.0665	0.071	0.0785	0.061		0.071	0.0785	0.061
0.095	0.0645	0.0475	0.061		0.0645	0.0475	0.061
0.048	0.039	0.063	0.061		0.039	0.063	0.061
0.097	0.0575	0.0875	0.0625		0.0575	0.0875	0.0625
0.0665	0.0765	0.026	0.0625		0.0765	0.026	0.0625
0.1035	0.055	0.0965	0.066		0.055	0.0965	0.066
0.033	0.061	0.0485	0.067		0.061	0.0485	0.067
0.03	0.0515	0.0605	0.0675		0.0515	0.0605	0.0675
0.035	0.034	0.0575	0.068		0.034	0.0575	0.068
0.047	0.0825	0.0675	0.0685		0.0825	0.0675	0.0685
0.0725	0.0565	0.083	0.07		0.0565	0.083	0.07
0.102	0.08	0.0615	0.072		0.08	0.0615	0.072
0.038	0.064	0.0765	0.08		0.064	0.0765	0.08
0.0575	0.081	0.0365	0.0805		0.081	0.0365	0.0805
0.0585	0.0585	0.0795	0.081		0.0585	0.0795	0.081
0.041	0.051	0.105	0.081		0.051	0.105	0.081
0.0865	0.0875	0.079	0.0845		0.0875	0.079	0.0845
0.0655	0.0605	0.103	0.086		0.0605	0.103	0.086
0.1045	0.0595	0.0755	0.086		0.0595	0.0755	0.086
0.086	0.141	0.1375	0.0865		0.141	0.1375	0.0865
0.088	0.041	0.047	0.0875		0.041	0.047	0.0875
0.147	0.1555	0.2155	0.0925		0.1555	0.2155	0.0925
0.058	0.0615	0.0825	0.098		0.0615	0.0825	0.098
0.073	0.0705	0.1815	0.0985		0.0705	0.1815	0.0985
0.068	0.08	0.2335	0.1		0.08	0.2335	0.1
0.1435	0.0825	0.039	0.102		0.0825	0.039	0.102
0.1205	0.119	0.049	0.1025		0.119	0.049	0.1025
0.154	0.166	0.1995	0.104		0.166	0.1995	0.104
0.051	0.098	0.0945	0.104		0.098	0.0945	0.104
0.1475	0.1025	0.1295	0.1145		0.1025	0.1295	0.1145
0.1505	0.128	0.149	0.1215		0.128	0.149	0.1215
0.107	0.087	0.09	0.1295		0.087	0.09	0.1295
0.0715	0.0905	0.098	0.1305		0.0905	0.098	0.1305
0.1625	0.116	0.14	0.143		0.116	0.14	0.143
0.1245	0.1385	0.1065	0.1445		0.1385	0.1065	0.1445
0.096	0.167	0.1025	0.1545		0.167	0.1025	0.1545
0.0665	0.0445	0.0745	0.17		0.0445	0.0745	0.17
0.1505	0.142	0.1015	0.1745		0.142	0.1015	0.1745
0.2525	0.129	0.434	0.193		0.129	0.434	0.193
0.1925	0.304	0.1905	0.226		0.304	0.1905	0.226
0.4075	0.344	0.3115	0.267		0.344	0.3115	0.267
0.2025	0.211	0.2355	0.2685		0.211	0.2355	0.2685
0.444	0.54	0.413	0.2815		0.54	0.413	0.2815
0.175	0.189	0.244	0.2915		0.189	0.244	0.2915
0.305	0.278	0.3045	0.2955		0.278	0.3045	0.2955
0.4405	0.47	0.44	0.3415		0.47	0.44	0.3415
0.1765	0.1275	0.2735	0.373		0.1275	0.2735	0.373
0.295	0.37	0.4045	0.413		0.37	0.4045	0.413
0.5385	0.506	0.556	0.421		0.506	0.556	0.421
0.3185	0.445	0.2985	0.427		0.445	0.2985	0.427
0.642	0.675	0.5085	0.5045		0.675	0.5085	0.5045
0.5345	0.703	0.536	0.5135		0.703	0.536	0.5135
0.585	0.659	0.5105	0.671		0.659	0.5105	0.671
0.661	0.6765	0.517	0.71		0.6765	0.517	0.71
0.755	0.701	0.801	0.719		0.701	0.801	0.719
0.785	0.6185	0.746	0.751		0.6185	0.746	0.751
0.729	0.951	0.8805	0.8195		0.951	0.8805	0.8195
0.961	0.986	0.931	0.9405		0.986	0.931	0.9405
0.996	0.999	0.9885	0.9945		0.999	0.9885	0.9945
1	0.995	0.9995	0.9965		0.995	0.9995	0.9965
1	0.9765	1	1		0.9765	1	1
1	1	1	1		1	1	1
1	1	1	1		1	1	1
1	1	1	1		1	1	1
1	1	1	1		1	1	1
1	1	1	1		1	1	1
1	1	1	1		1	1	1
1	1	1	1		1	1	1
1	1	1	1		1	1	1
0.989	1	0.979	1		1	0.979	1
1	1	1	1		1	1	1
1	1	1	1		1	1	1

## Sheet: Figure 3A
	BRACoD
Cut point	TPR	FPR	Precision	Accuracy
0	1	1	0.166667	0.166667
0.02	1	0.9999	0.166681	0.16675
0.04	0.994835	0.977673	0.169098	0.184412
0.06	0.982949	0.857653	0.186475	0.282447
0.08	0.972718	0.695336	0.218618	0.416006
0.1	0.957272	0.547703	0.259017	0.536459
0.12	0.938365	0.428275	0.30469	0.632832
0.14	0.910883	0.331585	0.354594	0.708826
0.16	0.868957	0.25677	0.403639	0.764184
0.18	0.819509	0.1999	0.450525	0.803335
0.2	0.773721	0.160261	0.491244	0.828736
0.22	0.739519	0.132407	0.527642	0.846247
0.24	0.712487	0.110873	0.562408	0.859687
0.26	0.68997	0.0947543	0.592889	0.869366
0.28	0.66986	0.0819057	0.620592	0.876722
0.3	0.654764	0.071675	0.646273	0.882732
0.32	0.639519	0.0629488	0.67017	0.887462
0.34	0.62658	0.0555667	0.692802	0.891458
0.36	0.613591	0.0492377	0.713661	0.894567
0.38	0.602859	0.0439519	0.732854	0.897183
0.4	0.591123	0.0394885	0.749618	0.898947
0.42	0.580441	0.0355667	0.765476	0.900435
0.44	0.572166	0.0319559	0.781706	0.902065
0.46	0.56319	0.0290572	0.794932	0.902984
0.48	0.555366	0.026329	0.80838	0.903954
0.5	0.547242	0.0239117	0.820698	0.904614
0.52	0.539218	0.0218957	0.831233	0.904957
0.54	0.531795	0.0197392	0.843462	0.905517
0.56	0.523872	0.0177834	0.854898	0.905826
0.58	0.517352	0.0160181	0.865945	0.90621
0.6	0.511334	0.0144132	0.876472	0.906545
0.62	0.505517	0.0131896	0.884599	0.906595
0.64	0.498495	0.0118154	0.894046	0.90657
0.66	0.491274	0.0103811	0.904441	0.906561
0.68	0.484554	0.00951856	0.910565	0.90616
0.7	0.478937	0.00850552	0.918446	0.906068
0.72	0.472467	0.00757272	0.925806	0.905767
0.74	0.466299	0.0068004	0.932037	0.905383
0.76	0.459629	0.00605817	0.938172	0.90489
0.78	0.452558	0.00529589	0.944724	0.904346
0.8	0.445888	0.00454363	0.95152	0.903862
0.82	0.438917	0.00391174	0.95734	0.903226
0.84	0.431294	0.00339017	0.962184	0.902391
0.86	0.424223	0.00285858	0.967406	0.901655
0.88	0.415196	0.00234704	0.972513	0.900577
0.9	0.40652	0.00192578	0.976862	0.899482
0.92	0.397041	0.00151454	0.981284	0.898245
0.94	0.384504	0.00118355	0.984843	0.896431
0.96	0.370311	0.000812437	0.989149	0.894375
0.98	0.348997	0.000371113	0.994711	0.89119
1	0.278485	5.01505e-05	0.9991	0.879706

## Sheet: Figure 3B
taxon_name	Correlate	inclusion_p	beta_coeff	Total	PerTot	phylum	class	order	family	genus
Otu00098	butyric	0.673	0.0252441	20526	0.109014	Bacteria_unclassified	Bacteria_unclassified	Bacteria_unclassified	Bacteria_unclassified	Bacteria_unclassified
Otu00187	butyric	0.6	0.0195816	7238	0.038441	Firmicutes	Clostridia	Clostridiales	Ruminococcaceae	Ruminococcaceae_unclassified
Otu00313	butyric	0.591	0.019206	1885	0.0100112	Firmicutes	Clostridia	Clostridiales	Ruminococcaceae	Ruminococcaceae_unclassified
Otu00399	butyric	0.581	0.0187331	1103	0.00585803	Firmicutes	Clostridia	Clostridiales	Lachnospiraceae	Lachnospiraceae_unclassified
Otu00031	butyric	0.577	0.0185922	105177	0.558595	Firmicutes	Clostridia	Clostridiales	Lachnospiraceae	Lachnospiraceae_unclassified
Otu00326	butyric	0.558	0.0179194	1566	0.00831702	Firmicutes	Clostridia	Clostridiales	Lachnospiraceae	uncultured
Otu00216	butyric	0.551	-0.0168707	5357	0.028451	Firmicutes	Clostridia	Clostridiales	Ruminococcaceae	Incertae_Sedis
Otu00085	butyric	0.532	0.0165538	25014	0.132849	Firmicutes	Clostridia	Clostridiales	Lachnospiraceae	Lachnospiraceae_unclassified
Otu00057	butyric	0.513	0.0154354	46417	0.246521	Firmicutes	Clostridia	Clostridiales	Lachnospiraceae	Lachnospiraceae_unclassified
Otu00069	butyric	0.499	-0.0135449	31424	0.166893	Firmicutes	Clostridia	Clostridiales	Lachnospiraceae	Lachnospiraceae_unclassified
Otu00262	butyric	0.475	0.0131203	3328	0.017675	Firmicutes	Clostridia	Clostridiales	Lachnospiraceae	Incertae_Sedis
Otu00182	butyric	0.434	0.010338	7341	0.038988	Firmicutes	Clostridia	Clostridiales	Lachnospiraceae	Lachnospiraceae_unclassified
Otu00482	butyric	0.422	-0.0113208	235	0.00124808	Firmicutes	Clostridia	Clostridiales	Ruminococcaceae	Ruminococcaceae_unclassified
Otu00170	butyric	0.398	0.00934107	8661	0.0459986	Firmicutes	Clostridia	Clostridiales	Lachnospiraceae	Lachnospiraceae_unclassified
Otu00108	butyric	0.395	0.0110339	17596	0.0934523	Firmicutes	Clostridia	Clostridiales	Clostridiales_unclassified	Clostridiales_unclassified
Otu00547	butyric	0.395	-0.00847822	76	0.000403636	Firmicutes	Clostridia	Clostridiales	Ruminococcaceae	Incertae_Sedis
Otu00324	butyric	0.392	0.00842381	1603	0.00851353	Firmicutes	Clostridia	Clostridiales	Lachnospiraceae	Lachnospiraceae_unclassified
Otu00367	butyric	0.384	-0.00858372	1849	0.00982004	Firmicutes	Clostridia	Clostridiales	Ruminococcaceae	Ruminococcus
Otu00167	butyric	0.383	0.00845775	8911	0.0473263	Firmicutes	Clostridia	Clostridiales	Lachnospiraceae	Lachnospiraceae_unclassified
Otu00111	butyric	0.382	0.00979338	16562	0.0879607	Firmicutes	Clostridia	Clostridiales	Lachnospiraceae	Incertae_Sedis
Otu00219	butyric	0.355	0.00739547	5193	0.02758	Firmicutes	Clostridia	Clostridiales	Lachnospiraceae	Incertae_Sedis
Otu00227	butyric	0.35	-0.00693028	4592	0.0243881	Firmicutes	Erysipelotrichi	Erysipelotrichales	Erysipelotrichaceae	Incertae_Sedis
Otu00203	butyric	0.349	0.00627385	6233	0.0331035	Firmicutes	Clostridia	Clostridiales	Lachnospiraceae	Lachnospiraceae_unclassified
Otu00058	butyric	0.343	-0.00668906	42913	0.227911	Firmicutes	Clostridia	Clostridiales	Lachnospiraceae	Blautia
Otu00146	butyric	0.34	-0.00730129	11427	0.0606888	Firmicutes	Clostridia	Clostridiales	Lachnospiraceae	Lachnospiraceae_unclassified
Otu00320	butyric	0.337	-0.00639252	1718	0.00912429	Firmicutes	Clostridia	Clostridiales	Ruminococcaceae	Incertae_Sedis
Otu00063	butyric	0.336	0.00756606	36667	0.194738	Firmicutes	Clostridia	Clostridiales	Lachnospiraceae	Blautia
Otu00692	butyric	0.334	0.000939698	15	7.9665e-05	Firmicutes	Firmicutes_unclassified	Firmicutes_unclassified	Firmicutes_unclassified	Firmicutes_unclassified
Otu00112	butyric	0.332	0.00602713	16450	0.0873659	Firmicutes	Clostridia	Clostridiales	Ruminococcaceae	Ruminococcus
Otu00124	butyric	0.332	-0.00606415	14160	0.0752037	Firmicutes	Clostridia	Clostridiales	Ruminococcaceae	Incertae_Sedis
Otu00134	butyric	0.332	0.0081415	12952	0.068788	Firmicutes	Clostridia	Clostridiales	Lachnospiraceae	Lachnospiraceae_unclassified
Otu00181	butyric	0.33	-0.00733109	7473	0.0396891	Firmicutes	Clostridia	Clostridiales	Ruminococcaceae	Incertae_Sedis
Otu00093	butyric	0.329	0.00685933	21322	0.113241	Firmicutes	Clostridia	Clostridiales	Clostridiales_unclassified	Clostridiales_unclassified
Otu00422	butyric	0.327	0.00528412	756	0.00401511	Firmicutes	Clostridia	Clostridiales	Lachnospiraceae	uncultured
Otu00239	butyric	0.319	0.00634648	4071	0.0216211	Firmicutes	Clostridia	Clostridiales	Lachnospiraceae	Lachnospiraceae_unclassified
Otu00331	butyric	0.318	0.00590233	1464	0.0077753	Firmicutes	Clostridia	Clostridiales	Lachnospiraceae	Lachnospiraceae_unclassified
Otu00251	butyric	0.317	0.00568855	3759	0.019964	Firmicutes	Clostridia	Clostridiales	Lachnospiraceae	uncultured
Otu00356	butyric	0.317	0.00549371	1224	0.00650066	Firmicutes	Clostridia	Clostridiales	Ruminococcaceae	Ruminococcaceae_unclassified
Otu00678	butyric	0.314	-0.000506737	10	5.311e-05	Bacteroidetes	Bacteroidia	Bacteroidales	Prevotellaceae	Prevotella
Otu00229	butyric	0.313	-0.00654287	4548	0.0241544	Firmicutes	Clostridia	Clostridiales	Lachnospiraceae	Incertae_Sedis
Otu00122	butyric	0.312	-0.00540298	14325	0.07608	Firmicutes	Clostridia	Clostridiales	Lachnospiraceae	Lachnospiraceae_unclassified
Otu00153	butyric	0.311	-0.00720328	10791	0.057311	Firmicutes	Bacilli	Lactobacillales	Enterococcaceae	Enterococcus
Otu00211	butyric	0.309	0.00547741	6606	0.0350845	Firmicutes	Firmicutes_unclassified	Firmicutes_unclassified	Firmicutes_unclassified	Firmicutes_unclassified
Otu00115	butyric	0.308	-0.00609222	15514	0.0823948	Firmicutes	Clostridia	Clostridiales	Lachnospiraceae	Incertae_Sedis
Otu00612	butyric	0.308	0.00126203	26	0.000138086	Firmicutes	Bacilli	Lactobacillales	Aerococcaceae	Flacklamia
Otu00206	butyric	0.303	0.00550809	6026	0.0320041	Firmicutes	Clostridia	Clostridiales	Ruminococcaceae	Ruminococcaceae_unclassified
Otu00415	butyric	0.301	0.00473275	713	0.00378674	Firmicutes	Firmicutes_unclassified	Firmicutes_unclassified	Firmicutes_unclassified	Firmicutes_unclassified
Otu00185	butyric	0.299	0.00571672	7288	0.0387066	Firmicutes	Clostridia	Clostridiales	Lachnospiraceae	Dorea
Otu00310	butyric	0.299	-0.00568116	1955	0.010383	Firmicutes	Clostridia	Clostridiales	Ruminococcaceae	Incertae_Sedis
Otu00163	butyric	0.297	0.00527509	9488	0.0503907	Firmicutes	Clostridia	Clostridiales	Ruminococcaceae	uncultured
Otu00458	butyric	0.297	0.00161494	380	0.00201818	Firmicutes	Clostridia	Clostridiales	Ruminococcaceae	Ruminococcaceae_unclassified
Otu00335	butyric	0.293	-0.00523009	1390	0.00738229	Firmicutes	Clostridia	Clostridiales	Ruminococcaceae	Ruminococcaceae_unclassified
Otu00191	butyric	0.292	-0.00612417	7166	0.0380586	Firmicutes	Clostridia	Clostridiales	Ruminococcaceae	uncultured
Otu00270	butyric	0.29	0.0039618	3138	0.0166659	Firmicutes	Clostridia	Clostridiales	Lachnospiraceae	Incertae_Sedis
Otu00680	butyric	0.289	-0.00268092	10	5.311e-05	Bacteria_unclassified	Bacteria_unclassified	Bacteria_unclassified	Bacteria_unclassified	Bacteria_unclassified
Otu00726	butyric	0.288	-0.00281829	5	2.6555e-05	Firmicutes	Clostridia	Clostridiales	Family_XIII_Incertae_Sedis	Family_XIII_Incertae_Sedis_unclassified
Otu00274	butyric	0.287	-0.00459715	3013	0.016002	Firmicutes	Clostridia	Clostridiales	Lachnospiraceae	Blautia
Otu00277	butyric	0.287	-0.00409143	2794	0.0148389	Firmicutes	Clostridia	Clostridiales	Lachnospiraceae	Lachnospiraceae_unclassified
Otu00374	butyric	0.287	-0.00416549	1021	0.00542253	Firmicutes	Bacilli	Lactobacillales	Lactobacillales_unclassified	Lactobacillales_unclassified
Otu00465	butyric	0.287	-0.0047993	321	0.00170483	Firmicutes	Clostridia	Clostridiales	Lachnospiraceae	Blautia
Otu00083	butyric	0.286	-0.00484011	26096	0.138596	Firmicutes	Clostridia	Clostridiales	Ruminococcaceae	Acetanaerobacterium
Otu00166	butyric	0.286	-0.00325354	9044	0.0480327	Firmicutes	Clostridia	Clostridiales	Clostridiales_unclassified	Clostridiales_unclassified
Otu00298	butyric	0.285	0.00423077	2210	0.0117373	Firmicutes	Clostridia	Clostridiales	Clostridiales_unclassified	Clostridiales_unclassified
Otu00621	butyric	0.285	-0.00337149	22	0.000116842	Firmicutes	Clostridia	Clostridiales	Lachnospiraceae	Lachnospiraceae_unclassified
Otu00178	butyric	0.284	0.00493669	7940	0.0421693	Firmicutes	Clostridia	Clostridiales	Lachnospiraceae	Lachnospiraceae_unclassified
Otu00198	butyric	0.283	0.00509154	13554	0.0719853	Firmicutes	Clostridia	Clostridiales	Lachnospiraceae	uncultured
Otu00217	butyric	0.283	0.00479934	5352	0.0284245	Firmicutes	Clostridia	Clostridiales	Ruminococcaceae	uncultured
Otu00359	butyric	0.283	0.0016351	1175	0.00624042	Firmicutes	Clostridia	Clostridiales	Lachnospiraceae	Blautia
Otu00308	butyric	0.282	0.00336158	2285	0.0121356	Firmicutes	Clostridia	Clostridiales	Ruminococcaceae	Ruminococcaceae_unclassified
Otu00636	butyric	0.282	0.00280514	56	0.000297416	Bacteroidetes	Bacteroidia	Bacteroidales	S24_7	S24_7_unclassified
Otu00125	butyric	0.281	-0.00458313	14039	0.0745611	Firmicutes	Erysipelotrichi	Erysipelotrichales	Erysipelotrichaceae	Incertae_Sedis
Otu00127	butyric	0.281	-0.00173288	13519	0.0717994	Firmicutes	Clostridia	Clostridiales	Ruminococcaceae	Ruminococcaceae_unclassified
Otu00176	butyric	0.281	0.004044	8127	0.0431625	Deferribacteres	Deferribacteres	Deferribacterales	Deferribacteraceae	Mucispirillum
Otu00197	butyric	0.281	0.00423707	6738	0.0357855	Firmicutes	Clostridia	Clostridiales	Ruminococcaceae	Ruminococcaceae_unclassified
Otu00060	butyric	0.278	-0.00375978	39956	0.212206	Firmicutes	Erysipelotrichi	Erysipelotrichales	Erysipelotrichaceae	Incertae_Sedis
Otu00325	butyric	0.278	0.00561699	1581	0.00839669	Firmicutes	Clostridia	Clostridiales	Lachnospiraceae	Incertae_Sedis
Otu00464	butyric	0.278	0.00171391	401	0.00212971	Firmicutes	Clostridia	Clostridiales	Ruminococcaceae	Ruminococcaceae_unclassified
Otu00012	butyric	0.277	0.00492859	270440	1.43631	Firmicutes	Clostridia	Clostridiales	Lachnospiraceae	Lachnospiraceae_unclassified
Otu00393	butyric	0.277	-0.00517382	915	0.00485956	Firmicutes	Clostridia	Clostridiales	Clostridiales_unclassified	Clostridiales_unclassified
Otu00562	butyric	0.277	-0.00173626	59	0.000313349	Firmicutes	Clostridia	Clostridiales	Lachnospiraceae	uncultured
Otu00022	butyric	0.276	0.00432848	158352	0.841007	Bacteroidetes	Bacteroidia	Bacteroidales	Prevotellaceae	Prevotella
Otu00386	butyric	0.276	-0.00505395	909	0.0048277	Bacteria_unclassified	Bacteria_unclassified	Bacteria_unclassified	Bacteria_unclassified	Bacteria_unclassified
Otu00104	butyric	0.275	0.00397042	18454	0.0980092	Firmicutes	Clostridia	Clostridiales	Ruminococcaceae	Ruminococcaceae_unclassified
Otu00259	butyric	0.274	-0.00223411	3676	0.0195232	Firmicutes	Clostridia	Clostridiales	Ruminococcaceae	Ruminococcaceae_unclassified
Otu00110	butyric	0.272	-0.00472137	16601	0.0881679	Proteobacteria	Gammaproteobacteria	Enterobacteriales	Enterobacteriaceae	Enteric_Bacteria_cluster
Otu00256	butyric	0.272	-0.00473131	3513	0.0186575	Bacteria_unclassified	Bacteria_unclassified	Bacteria_unclassified	Bacteria_unclassified	Bacteria_unclassified
Otu00121	butyric	0.271	-0.00333522	14428	0.0766271	Firmicutes	Clostridia	Clostridiales	Lachnospiraceae	Blautia
Otu00349	butyric	0.271	-0.00490842	1269	0.00673966	Firmicutes	Clostridia	Clostridiales	Lachnospiraceae	Lachnospiraceae_unclassified
Otu00553	butyric	0.271	0.00384398	69	0.000366459	Bacteria_unclassified	Bacteria_unclassified	Bacteria_unclassified	Bacteria_unclassified	Bacteria_unclassified
Otu00606	butyric	0.271	-0.0010384	28	0.000148708	Firmicutes	Bacilli	Lactobacillales	Streptococcaceae	Streptococcus
Otu00007	butyric	0.27	0.00238588	422609	2.24448	Firmicutes	Clostridia	Clostridiales	Ruminococcaceae	Ruminococcaceae_unclassified
Otu00138	butyric	0.27	-0.00212617	12455	0.0661485	Bacteria_unclassified	Bacteria_unclassified	Bacteria_unclassified	Bacteria_unclassified	Bacteria_unclassified
Otu00754	butyric	0.27	-0.00170735	4	2.1244e-05	Bacteria_unclassified	Bacteria_unclassified	Bacteria_unclassified	Bacteria_unclassified	Bacteria_unclassified
Otu00020	butyric	0.269	-0.00158651	192323	1.02143	Firmicutes	Clostridia	Clostridiales	Ruminococcaceae	Incertae_Sedis
Otu00202	butyric	0.269	0.00371322	6276	0.0333318	Firmicutes	Clostridia	Clostridiales	Lachnospiraceae	Lachnospiraceae_unclassified
Otu00405	butyric	0.269	0.00362735	788	0.00418507	Firmicutes	Clostridia	Clostridiales	Clostridiales_unclassified	Clostridiales_unclassified
Otu00291	butyric	0.268	-0.00403832	2303	0.0122312	Firmicutes	Clostridia	Clostridiales	Family_XIII_Incertae_Sedis	Family_XIII_Incertae_Sedis_unclassified
Otu00025	butyric	0.267	0.00391128	150551	0.799576	Firmicutes	Clostridia	Clostridiales	Lachnospiraceae	Lachnospiraceae_unclassified
Otu00318	butyric	0.266	0.00285799	1782	0.0094642	Firmicutes	Clostridia	Clostridiales	Lachnospiraceae	Lachnospiraceae_unclassified
Otu00005	butyric	0.265	0.00466426	603611	3.20578	Firmicutes	Clostridia	Clostridiales	Ruminococcaceae	Ruminococcaceae_unclassified
Otu00339	butyric	0.265	-0.0018261	1354	0.00719109	Firmicutes	Clostridia	Clostridiales	Lachnospiraceae	Lachnospiraceae_unclassified
Otu00018	butyric	0.264	-0.00164389	201873	1.07215	Bacteroidetes	Bacteroidia	Bacteroidales	Bacteroidaceae	Bacteroides
Otu00095	butyric	0.264	-0.00215835	20989	0.111473	Firmicutes	Clostridia	Clostridiales	Lachnospiraceae	Lachnospiraceae_unclassified
Otu00341	butyric	0.264	-0.00328869	1339	0.00711143	Firmicutes	Clostridia	Clostridiales	Ruminococcaceae	Ruminococcaceae_unclassified
Otu00716	butyric	0.264	0.000836721	6	3.1866e-05	Firmicutes	Clostridia	Clostridiales	Veillonellaceae	Megasphaera
Otu00608	butyric	0.263	0.00188476	53	0.000281483	Bacteroidetes	Bacteroidia	Bacteroidales	Bacteroidales_unclassified	Bacteroidales_unclassified
Otu00002	butyric	0.262	0.000362489	2396605	12.7284	Bacteroidetes	Bacteroidia	Bacteroidales	S24_7	S24_7_unclassified
Otu00048	butyric	0.262	-0.00318193	61268	0.325394	Firmicutes	Clostridia	Clostridiales	Ruminococcaceae	Ruminococcaceae_unclassified
Otu00513	butyric	0.262	-0.00384582	129	0.000685119	Bacteroidetes	Bacteroidia	Bacteroidales	Prevotellaceae	Prevotella
Otu00001	butyric	0.261	-0.000449991	3446971	18.3069	Verrucomicrobia	Verrucomicrobiae	Verrucomicrobiales	Verrucomicrobiaceae	Akkermansia
Otu00165	butyric	0.261	-5.58055e-06	9130	0.0484894	Firmicutes	Clostridia	Clostridiales	Lachnospiraceae	Lachnospiraceae_unclassified
Otu00244	butyric	0.261	-0.001804	3856	0.0204792	Firmicutes	Clostridia	Clostridiales	Lachnospiraceae	Lachnospiraceae_unclassified
Otu00391	butyric	0.26	-0.00349736	877	0.00465775	Firmicutes	Clostridia	Clostridiales	Lachnospiraceae	Lachnospiraceae_unclassified
Otu00090	butyric	0.259	0.00183383	22477	0.119375	Firmicutes	Clostridia	Clostridiales	Lachnospiraceae	Incertae_Sedis
Otu00126	butyric	0.259	0.00281555	13877	0.0737007	Firmicutes	Clostridia	Clostridiales	Lachnospiraceae	Lachnospiraceae_unclassified
Otu00352	butyric	0.259	-0.00367738	2296	0.0121941	Firmicutes	Clostridia	Clostridiales	Ruminococcaceae	Incertae_Sedis
Otu00695	butyric	0.259	0.000288238	14	7.4354e-05	Firmicutes	Firmicutes_unclassified	Firmicutes_unclassified	Firmicutes_unclassified	Firmicutes_unclassified
Otu00107	butyric	0.258	0.00037472	17271	0.0917262	Firmicutes	Clostridia	Clostridiales	Lachnospiraceae	Lachnospiraceae_unclassified
Otu00396	butyric	0.258	-0.00434685	830	0.00440813	Firmicutes	Bacilli	Bacillales	Bacillales_unclassified	Bacillales_unclassified
Otu00403	butyric	0.258	0.0024886	969	0.00514636	Firmicutes	Clostridia	Clostridiales	Lachnospiraceae	Lachnospiraceae_unclassified
Otu00293	butyric	0.257	-0.00269394	2272	0.0120666	Firmicutes	Clostridia	Clostridiales	Lachnospiraceae	Lachnospiraceae_unclassified
Otu00004	butyric	0.256	-0.00157115	609415	3.2366	Bacteroidetes	Bacteroidia	Bacteroidales	S24_7	S24_7_unclassified
Otu00103	butyric	0.256	7.37077e-05	19037	0.101105	Firmicutes	Clostridia	Clostridiales	Lachnospiraceae	Lachnospiraceae_unclassified
Otu00117	butyric	0.256	0.00101545	15364	0.0815982	Firmicutes	Firmicutes_unclassified	Firmicutes_unclassified	Firmicutes_unclassified	Firmicutes_unclassified
Otu00136	butyric	0.256	-0.00233881	12973	0.0688996	Firmicutes	Clostridia	Clostridiales	Ruminococcaceae	Ruminococcaceae_unclassified
Otu00154	butyric	0.256	-0.00367941	10721	0.0569392	Firmicutes	Clostridia	Clostridiales	Lachnospiraceae	Lachnospiraceae_unclassified
Otu00236	butyric	0.256	0.0018255	4256	0.0226036	Firmicutes	Clostridia	Clostridiales	Ruminococcaceae	Ruminococcaceae_unclassified
Otu00383	butyric	0.256	-0.00284328	1694	0.00899683	Firmicutes	Clostridia	Clostridiales	Lachnospiraceae	Lachnospiraceae_unclassified
Otu00021	butyric	0.255	0.00177859	169817	0.901898	Firmicutes	Clostridia	Clostridiales	Ruminococcaceae	Incertae_Sedis
Otu00067	butyric	0.255	0.0024195	31796	0.168868	Firmicutes	Clostridia	Clostridiales	Ruminococcaceae	Ruminococcus
Otu00338	butyric	0.255	-0.00027474	1358	0.00721234	Bacteria_unclassified	Bacteria_unclassified	Bacteria_unclassified	Bacteria_unclassified	Bacteria_unclassified
Otu00016	butyric	0.254	-0.00190745	207515	1.10211	Firmicutes	Clostridia	Clostridiales	Peptostreptococcaceae	Incertae_Sedis
Otu00026	butyric	0.254	-0.00106687	136413	0.724489	Firmicutes	Clostridia	Clostridiales	Ruminococcaceae	Ruminococcaceae_unclassified
Otu00215	butyric	0.254	-0.00223841	5417	0.0287697	Firmicutes	Clostridia	Clostridiales	Ruminococcaceae	Incertae_Sedis
Otu00156	butyric	0.253	-0.00194351	10448	0.0554893	Actinobacteria	Actinobacteria	Actinomycetales	Micrococcaceae	Rothia
Otu00279	butyric	0.253	-0.00135131	2746	0.014584	Firmicutes	Clostridia	Clostridiales	Ruminococcaceae	Incertae_Sedis
Otu00303	butyric	0.253	-0.00206577	2106	0.011185	Firmicutes	Clostridia	Clostridiales	Lachnospiraceae	Lachnospiraceae_unclassified
Otu00456	butyric	0.253	-0.00207614	401	0.00212971	Firmicutes	Clostridia	Clostridiales	Clostridiales_unclassified	Clostridiales_unclassified
Otu00238	butyric	0.252	-0.00356061	4130	0.0219344	Firmicutes	Clostridia	Clostridiales	Ruminococcaceae	Ruminococcaceae_unclassified
Otu00538	butyric	0.252	-0.00108072	101	0.000536411	Bacteria_unclassified	Bacteria_unclassified	Bacteria_unclassified	Bacteria_unclassified	Bacteria_unclassified
Otu00544	butyric	0.252	0.00163594	83	0.000440813	Firmicutes	Clostridia	Clostridiales	Lachnospiraceae	Lachnospiraceae_unclassified
Otu00038	butyric	0.251	-0.00134468	87949	0.467097	Bacteroidetes	Bacteroidia	Bacteroidales	S24_7	S24_7_unclassified
Otu00289	butyric	0.251	0.000462226	5168	0.0274472	Firmicutes	Clostridia	Clostridiales	Lachnospiraceae	Lachnospiraceae_unclassified
Otu00319	butyric	0.251	0.00337677	1745	0.00926769	Firmicutes	Clostridia	Clostridiales	Ruminococcaceae	Ruminococcaceae_unclassified
Otu00381	butyric	0.251	0.00248797	1436	0.00762659	Firmicutes	Clostridia	Clostridiales	Lachnospiraceae	Blautia
Otu00006	butyric	0.25	-0.000299348	429801	2.28267	Firmicutes	Clostridia	Clostridiales	Clostridiaceae	Clostridium
Otu00139	butyric	0.249	-0.00344195	12435	0.0660423	Firmicutes	Clostridia	Clostridiales	Lachnospiraceae	Lachnospiraceae_unclassified
Otu00242	butyric	0.249	0.00289077	3940	0.0209253	Firmicutes	Clostridia	Clostridiales	Ruminococcaceae	uncultured
Otu00302	butyric	0.249	-0.00387062	2730	0.014499	Firmicutes	Clostridia	Clostridiales	Ruminococcaceae	uncultured
Otu00333	butyric	0.249	-0.000760847	1403	0.00745133	Firmicutes	Clostridia	Clostridiales	Lachnospiraceae	Lachnospiraceae_unclassified
Otu00633	butyric	0.249	-0.00255786	18	9.5598e-05	Firmicutes	Clostridia	Clostridiales	Ruminococcaceae	Ruminococcaceae_unclassified
Otu00023	butyric	0.248	0.000687919	157517	0.836572	Firmicutes	Clostridia	Clostridiales	Ruminococcaceae	Incertae_Sedis
Otu00142	butyric	0.248	-0.00200432	12174	0.0646561	Firmicutes	Clostridia	Clostridiales	Lachnospiraceae	Lachnospiraceae_unclassified
Otu00234	butyric	0.248	-0.000214862	4377	0.0232462	Firmicutes	Clostridia	Clostridiales	Ruminococcaceae	Ruminococcaceae_unclassified
Otu00280	butyric	0.248	0.00336916	2654	0.0140954	Firmicutes	Bacilli	Bacillales	Staphylococcaceae	Jeotgalicoccus
Otu00466	butyric	0.248	-0.000802559	310	0.00164641	Bacteroidetes	Bacteroidia	Bacteroidales	S24_7	S24_7_unclassified
Otu00003	butyric	0.247	-0.0016675	1064312	5.65256	Bacteroidetes	Bacteroidia	Bacteroidales	Porphyromonadaceae	Parabacteroides
Otu00009	butyric	0.247	-0.000663714	389655	2.06946	Bacteroidetes	Bacteroidia	Bacteroidales	Rikenellaceae	Alistipes
Otu00194	butyric	0.247	0.000983747	6884	0.0365609	Firmicutes	Clostridia	Clostridiales	Lachnospiraceae	Incertae_Sedis
Otu00233	butyric	0.247	-0.00185808	4395	0.0233418	Firmicutes	Clostridia	Clostridiales	Clostridiales_unclassified	Clostridiales_unclassified
Otu00010	butyric	0.246	-0.000639014	365316	1.94019	Bacteria_unclassified	Bacteria_unclassified	Bacteria_unclassified	Bacteria_unclassified	Bacteria_unclassified
Otu00046	butyric	0.246	0.00226043	68101	0.361684	Firmicutes	Clostridia	Clostridiales	Lachnospiraceae	Incertae_Sedis
Otu00080	butyric	0.246	7.85051e-06	27748	0.14737	Firmicutes	Clostridia	Clostridiales	Lachnospiraceae	Lachnospiraceae_unclassified
Otu00094	butyric	0.246	-0.000865833	21216	0.112678	Firmicutes	Clostridia	Clostridiales	Ruminococcaceae	Ruminococcaceae_unclassified
Otu00180	butyric	0.246	0.00185008	7589	0.0403052	Bacteria_unclassified	Bacteria_unclassified	Bacteria_unclassified	Bacteria_unclassified	Bacteria_unclassified
Otu00201	butyric	0.246	-0.00065429	6368	0.0338204	Firmicutes	Bacilli	Lactobacillales	Streptococcaceae	Streptococcus
Otu00212	butyric	0.246	-0.0002851	6401	0.0339957	Firmicutes	Clostridia	Clostridiales	Ruminococcaceae	Ruminococcaceae_unclassified
Otu00247	butyric	0.246	-0.00168535	3781	0.0200809	Firmicutes	Clostridia	Clostridiales	Lachnospiraceae	Lachnospiraceae_unclassified
Otu00361	butyric	0.246	-0.00130582	1129	0.00599612	Firmicutes	Clostridia	Clostridiales	Family_XIII_Incertae_Sedis	Family_XIII_Incertae_Sedis_unclassified
Otu00078	butyric	0.245	-0.00256651	28697	0.15241	Firmicutes	Clostridia	Clostridiales	Lachnospiraceae	Blautia
Otu00099	butyric	0.245	0.00215155	20366	0.108164	Firmicutes	Clostridia	Clostridiales	Ruminococcaceae	uncultured
Otu00109	butyric	0.245	0.00236196	17087	0.090749	Firmicutes	Clostridia	Clostridiales	Lachnospiraceae	Incertae_Sedis
Otu00113	butyric	0.245	-0.00226175	16151	0.0857779	Actinobacteria	Actinobacteria	Coriobacteriales	Coriobacteriaceae	Adlercreutzia
Otu00186	butyric	0.245	-8.0829e-05	7294	0.0387384	Firmicutes	Clostridia	Clostridiales	Clostridiales_unclassified	Clostridiales_unclassified
Otu00258	butyric	0.245	0.00177409	3476	0.018461	Firmicutes	Clostridia	Clostridiales	Lachnospiraceae	Lachnospiraceae_unclassified
Otu00358	butyric	0.245	0.00361239	2047	0.0108716	Firmicutes	Clostridia	Clostridiales	Lachnospiraceae	Lachnospiraceae_unclassified
Otu00036	butyric	0.244	-0.00137411	93611	0.497168	Proteobacteria	Betaproteobacteria	Burkholderiales	Alcaligenaceae	Parasutterella
Otu00045	butyric	0.244	0.00210858	68918	0.366023	Firmicutes	Clostridia	Clostridiales	Ruminococcaceae	Ruminococcaceae_unclassified
Otu00328	butyric	0.244	0.00192767	4649	0.0246908	Firmicutes	Clostridia	Clostridiales	Ruminococcaceae	Ruminococcaceae_unclassified
Otu00444	butyric	0.244	0.00111077	470	0.00249617	Firmicutes	Firmicutes_unclassified	Firmicutes_unclassified	Firmicutes_unclassified	Firmicutes_unclassified
Otu00159	butyric	0.243	0.000446347	10680	0.0567215	Firmicutes	Clostridia	Clostridiales	Lachnospiraceae	Lachnospiraceae_unclassified
Otu00241	butyric	0.243	-0.00311543	3956	0.0210103	Firmicutes	Clostridia	Clostridiales	Lachnospiraceae	Incertae_Sedis
Otu00440	butyric	0.243	-9.9094e-05	471	0.00250148	Firmicutes	Erysipelotrichi	Erysipelotrichales	Erysipelotrichaceae	Erysipelotrichaceae_unclassified
Otu00578	butyric	0.243	-0.00145833	45	0.000238995	Bacteria_unclassified	Bacteria_unclassified	Bacteria_unclassified	Bacteria_unclassified	Bacteria_unclassified
Otu00097	butyric	0.242	-7.28321e-05	21379	0.113544	Firmicutes	Clostridia	Clostridiales	Ruminococcaceae	Oscillibacter
Otu00116	butyric	0.242	0.00125834	15486	0.0822461	Firmicutes	Clostridia	Clostridiales	Lachnospiraceae	Lachnospiraceae_unclassified
Otu00179	butyric	0.242	0.000676837	7937	0.0421534	Firmicutes	Clostridia	Clostridiales	Lachnospiraceae	Lachnospiraceae_unclassified
Otu00378	butyric	0.242	0.00110066	955	0.005072	Firmicutes	Clostridia	Clostridiales	Clostridiales_unclassified	Clostridiales_unclassified
Otu00821	butyric	0.242	-0.000199538	4	2.1244e-05	Firmicutes	Clostridia	Clostridiales	Veillonellaceae	Veillonellaceae_unclassified
Otu00055	butyric	0.241	0.00146133	47654	0.25309	Firmicutes	Clostridia	Clostridiales	Ruminococcaceae	Incertae_Sedis
Otu00133	butyric	0.241	-0.000214241	13130	0.0697334	Proteobacteria	Proteobacteria_unclassified	Proteobacteria_unclassified	Proteobacteria_unclassified	Proteobacteria_unclassified
Otu00143	butyric	0.241	-0.00243298	12124	0.0643905	Firmicutes	Clostridia	Clostridiales	Lachnospiraceae	Lachnospiraceae_unclassified
Otu00252	butyric	0.241	-0.000807756	3755	0.0199428	Firmicutes	Clostridia	Clostridiales	Ruminococcaceae	Ruminococcaceae_unclassified
Otu00287	butyric	0.241	0.000905165	2674	0.0142016	Firmicutes	Clostridia	Clostridiales	Lachnospiraceae	Lachnospiraceae_unclassified
Otu00210	butyric	0.24	0.00233862	5799	0.0307985	Firmicutes	Clostridia	Clostridiales	Lachnospiraceae	Lachnospiraceae_unclassified
Otu00226	butyric	0.24	0.00253175	4734	0.0251423	Firmicutes	Clostridia	Clostridiales	Lachnospiraceae	Lachnospiraceae_unclassified
Otu00332	butyric	0.24	-0.00208749	1427	0.00757879	Firmicutes	Clostridia	Clostridiales	Ruminococcaceae	Ruminococcaceae_unclassified
Otu00724	butyric	0.24	0.000438884	6	3.1866e-05	Proteobacteria	Gammaproteobacteria	Xanthomonadales	Xanthomonadaceae	Lysobacter
Otu00042	butyric	0.239	0.00110646	77722	0.412781	Firmicutes	Firmicutes_unclassified	Firmicutes_unclassified	Firmicutes_unclassified	Firmicutes_unclassified
Otu00054	butyric	0.239	-0.00201233	48262	0.256319	Firmicutes	Clostridia	Clostridiales	Ruminococcaceae	Ruminococcaceae_unclassified
Otu00064	butyric	0.239	2.73423e-06	35178	0.18683	Firmicutes	Clostridia	Clostridiales	Clostridiales_unclassified	Clostridiales_unclassified
Otu00102	butyric	0.239	0.00187164	19677	0.104505	Firmicutes	Clostridia	Clostridiales	Lachnospiraceae	Lachnospiraceae_unclassified
Otu00147	butyric	0.239	0.0010659	11181	0.0593823	Firmicutes	Clostridia	Clostridiales	Lachnospiraceae	Lachnospiraceae_unclassified
Otu00224	butyric	0.239	0.00105999	4839	0.0256999	Firmicutes	Clostridia	Clostridiales	Clostridiales_unclassified	Clostridiales_unclassified
Otu00357	butyric	0.239	0.00341882	1204	0.00639444	Firmicutes	Clostridia	Clostridiales	Lachnospiraceae	Lachnospiraceae_unclassified
Otu00360	butyric	0.239	-0.00346394	1161	0.00616607	Bacteria_unclassified	Bacteria_unclassified	Bacteria_unclassified	Bacteria_unclassified	Bacteria_unclassified
Otu00507	butyric	0.239	-0.00217012	145	0.000770095	Firmicutes	Erysipelotrichi	Erysipelotrichales	Erysipelotrichaceae	Erysipelotrichaceae_unclassified
Otu00032	butyric	0.238	0.00308276	102296	0.543294	Firmicutes	Clostridia	Clostridiales	Lachnospiraceae	Lachnospiraceae_unclassified
Otu00131	butyric	0.238	0.00183425	13095	0.0695475	Firmicutes	Clostridia	Clostridiales	Ruminococcaceae	Oscillibacter
Otu00162	butyric	0.238	0.000459031	9637	0.0511821	Firmicutes	Clostridia	Clostridiales	Lachnospiraceae	Lachnospiraceae_unclassified
Otu00314	butyric	0.238	0.00309456	1872	0.00994219	Bacteria_unclassified	Bacteria_unclassified	Bacteria_unclassified	Bacteria_unclassified	Bacteria_unclassified
Otu00441	butyric	0.238	0.00172827	464	0.0024643	Firmicutes	Bacilli	Lactobacillales	Aerococcaceae	Aerococcus
Otu00519	butyric	0.238	0.00358189	334	0.00177387	Firmicutes	Firmicutes_unclassified	Firmicutes_unclassified	Firmicutes_unclassified	Firmicutes_unclassified
Otu00051	butyric	0.237	-0.00090343	55542	0.294983	Proteobacteria	Alphaproteobacteria	Alphaproteobacteria_unclassified	Alphaproteobacteria_unclassified	Alphaproteobacteria_unclassified
Otu00141	butyric	0.237	0.00320246	12207	0.0648314	Firmicutes	Clostridia	Clostridiales	Lachnospiraceae	Lachnospiraceae_unclassified
Otu00281	butyric	0.237	-0.000948355	2616	0.0138936	Firmicutes	Clostridia	Clostridiales	Clostridiales_unclassified	Clostridiales_unclassified
Otu00345	butyric	0.237	0.00383259	1308	0.00694679	Firmicutes	Clostridia	Clostridiales	Lachnospiraceae	Lachnospiraceae_unclassified
Otu00362	butyric	0.237	0.000147791	1127	0.00598549	Firmicutes	Clostridia	Clostridiales	Lachnospiraceae	Lachnospiraceae_unclassified
Otu00385	butyric	0.237	-0.00285689	989	0.00525258	Firmicutes	Clostridia	Clostridiales	Ruminococcaceae	Ruminococcaceae_unclassified
Otu00542	butyric	0.237	0.000376508	84	0.000446124	Firmicutes	Clostridia	Clostridia_unclassified	Clostridia_unclassified	Clostridia_unclassified
Otu00604	butyric	0.237	-0.00193608	29	0.000154019	Firmicutes	Clostridia	Clostridiales	Clostridiales_unclassified	Clostridiales_unclassified
Otu00624	butyric	0.237	0.00129964	34	0.000180574	Bacteroidetes	Bacteroidia	Bacteroidales	Prevotellaceae	Prevotellaceae_unclassified
Otu00030	butyric	0.236	-0.000932227	110132	0.584911	Firmicutes	Bacilli	Lactobacillales	Streptococcaceae	Lactococcus
Otu00035	butyric	0.236	-0.000573573	95178	0.50549	Firmicutes	Clostridia	Clostridiales	Ruminococcaceae	Incertae_Sedis
Otu00041	butyric	0.236	-0.0014323	77830	0.413355	Firmicutes	Bacilli	Lactobacillales	Lactobacillaceae	Lactobacillus
Otu00043	butyric	0.236	0.00277557	74627	0.396344	Firmicutes	Clostridia	Clostridiales	Lachnospiraceae	Lachnospiraceae_unclassified
Otu00204	butyric	0.236	0.00119283	6211	0.0329866	Firmicutes	Clostridia	Clostridiales	Ruminococcaceae	Ruminococcaceae_unclassified
Otu00243	butyric	0.236	0.00281231	3880	0.0206067	Firmicutes	Clostridia	Clostridiales	Ruminococcaceae	Ruminococcaceae_unclassified
Otu00436	butyric	0.236	0.00174821	741	0.00393545	Firmicutes	Clostridia	Clostridiales	Clostridiales_unclassified	Clostridiales_unclassified
Otu00445	butyric	0.236	-0.00168746	451	0.00239526	Bacteria_unclassified	Bacteria_unclassified	Bacteria_unclassified	Bacteria_unclassified	Bacteria_unclassified
Otu00447	butyric	0.236	0.00143542	444	0.00235808	Firmicutes	Firmicutes_unclassified	Firmicutes_unclassified	Firmicutes_unclassified	Firmicutes_unclassified
Otu00569	butyric	0.236	-0.00130852	51	0.000270861	Proteobacteria	Gammaproteobacteria	Pasteurellales	Pasteurellaceae	Pasteurellaceae_unclassified
Otu00047	butyric	0.235	0.00305148	65070	0.345587	Firmicutes	Erysipelotrichi	Erysipelotrichales	Erysipelotrichaceae	Turicibacter
Otu00105	butyric	0.235	-0.00328207	18136	0.0963203	Firmicutes	Clostridia	Clostridiales	Lachnospiraceae	Incertae_Sedis
Otu00168	butyric	0.235	0.00196098	8860	0.0470554	Firmicutes	Bacilli	Lactobacillales	Lactobacillaceae	Lactobacillus
Otu00312	butyric	0.235	0.00335738	2406	0.0127783	Firmicutes	Clostridia	Clostridiales	Family_XIII_Incertae_Sedis	uncultured
Otu00053	butyric	0.234	0.000740634	50050	0.265815	Firmicutes	Clostridia	Clostridiales	Ruminococcaceae	Ruminococcaceae_unclassified
Otu00096	butyric	0.234	-0.00168632	21423	0.113778	Firmicutes	Clostridia	Clostridiales	Ruminococcaceae	Ruminococcaceae_unclassified
Otu00140	butyric	0.234	0.000673208	12488	0.0663237	Firmicutes	Clostridia	Clostridiales	Clostridiales_unclassified	Clostridiales_unclassified
Otu00267	butyric	0.234	6.692e-05	3218	0.0170908	Firmicutes	Clostridia	Clostridiales	Lachnospiraceae	Lachnospiraceae_unclassified
Otu00350	butyric	0.234	0.00243294	1263	0.00670779	Firmicutes	Clostridia	Clostridiales	Ruminococcaceae	Acetanaerobacterium
Otu00364	butyric	0.234	0.00239341	1109	0.0058899	Firmicutes	Clostridia	Clostridiales	Clostridiales_unclassified	Clostridiales_unclassified
Otu00529	butyric	0.234	-0.000271331	111	0.000589521	Firmicutes	Clostridia	Clostridiales	Lachnospiraceae	uncultured
Otu00039	butyric	0.233	-0.000139016	87225	0.463252	Firmicutes	Clostridia	Clostridiales	Clostridiales_unclassified	Clostridiales_unclassified
Otu00151	butyric	0.233	0.00129786	11559	0.0613898	Firmicutes	Clostridia	Clostridiales	Lachnospiraceae	Lachnospiraceae_unclassified
Otu00275	butyric	0.233	-8.77441e-05	4938	0.0262257	Firmicutes	Firmicutes_unclassified	Firmicutes_unclassified	Firmicutes_unclassified	Firmicutes_unclassified
Otu00056	butyric	0.232	-0.000835062	47009	0.249665	Firmicutes	Clostridia	Clostridiales	Lachnospiraceae	Incertae_Sedis
Otu00081	butyric	0.232	0.000579733	27616	0.146669	Firmicutes	Clostridia	Clostridiales	Lachnospiraceae	Lachnospiraceae_unclassified
Otu00088	butyric	0.232	-0.00302463	23700	0.125871	Firmicutes	Clostridia	Clostridiales	Lachnospiraceae	Lachnospiraceae_unclassified
Otu00183	butyric	0.232	0.00285563	7304	0.0387915	Firmicutes	Clostridia	Clostridiales	Ruminococcaceae	Ruminococcaceae_unclassified
Otu00237	butyric	0.232	0.00245867	4197	0.0222903	Firmicutes	Clostridia	Clostridiales	Lachnospiraceae	Blautia
Otu00284	butyric	0.232	-8.38464e-05	2545	0.0135165	Firmicutes	Clostridia	Clostridiales	Ruminococcaceae	Ruminococcaceae_unclassified
Otu00285	butyric	0.232	-0.0004912	2499	0.0132722	Firmicutes	Erysipelotrichi	Erysipelotrichales	Erysipelotrichaceae	Erysipelothrix
Otu00288	butyric	0.232	0.00236916	2354	0.0125021	Firmicutes	Clostridia	Clostridiales	Ruminococcaceae	Ruminococcaceae_unclassified
Otu00300	butyric	0.232	-0.00290436	2138	0.0113549	Firmicutes	Clostridia	Clostridiales	Clostridiales_unclassified	Clostridiales_unclassified
Otu00316	butyric	0.232	0.00100259	1826	0.00969788	Firmicutes	Clostridia	Clostridiales	Lachnospiraceae	Lachnospiraceae_unclassified
Otu00330	butyric	0.232	0.00124778	1552	0.00824267	Firmicutes	Clostridia	Clostridiales	Lachnospiraceae	Lachnospiraceae_unclassified
Otu00369	butyric	0.232	0.00206249	1077	0.00571994	Firmicutes	Clostridia	Clostridiales	Lachnospiraceae	Blautia
Otu00411	butyric	0.232	-0.000817481	729	0.00387172	Firmicutes	Erysipelotrichi	Erysipelotrichales	Erysipelotrichaceae	Incertae_Sedis
Otu00052	butyric	0.231	-0.00261258	53264	0.282885	Firmicutes	Clostridia	Clostridiales	Lachnospiraceae	Lachnospiraceae_unclassified
Otu00079	butyric	0.231	0.000861518	28013	0.148777	Firmicutes	Clostridia	Clostridiales	Ruminococcaceae	Incertae_Sedis
Otu00114	butyric	0.231	-0.00122522	16126	0.0856452	Firmicutes	Clostridia	Clostridiales	Ruminococcaceae	uncultured
Otu00118	butyric	0.231	-0.00131441	15304	0.0812795	Bacteria_unclassified	Bacteria_unclassified	Bacteria_unclassified	Bacteria_unclassified	Bacteria_unclassified
Otu00161	butyric	0.231	0.00112066	9754	0.0518035	Firmicutes	Clostridia	Clostridiales	Lachnospiraceae	Lachnospiraceae_unclassified
Otu00297	butyric	0.231	-0.00252558	2729	0.0144937	Firmicutes	Clostridia	Clostridiales	Ruminococcaceae	Ruminococcaceae_unclassified
Otu00304	butyric	0.231	-0.00137651	2080	0.0110469	Firmicutes	Clostridia	Clostridiales	Lachnospiraceae	Lachnospiraceae_unclassified
Otu00307	butyric	0.231	0.000839574	2017	0.0107123	Firmicutes	Clostridia	Clostridiales	Ruminococcaceae	Incertae_Sedis
Otu00478	butyric	0.231	0.00115528	258	0.00137024	Firmicutes	Bacilli	Bacillales	Bacillales_unclassified	Bacillales_unclassified
Otu00044	butyric	0.23	0.00300384	71942	0.382084	Firmicutes	Clostridia	Clostridiales	Ruminococcaceae	Ruminococcaceae_unclassified
Otu00177	butyric	0.23	0.00267089	7957	0.0422596	Firmicutes	Clostridia	Clostridiales	Peptostreptococcaceae	Incertae_Sedis
Otu00024	butyric	0.229	0.000213983	156427	0.830783	Firmicutes	Clostridia	Clostridiales	Ruminococcaceae	Oscillibacter
Otu00213	butyric	0.229	0.000464627	5580	0.0296354	Bacteria_unclassified	Bacteria_unclassified	Bacteria_unclassified	Bacteria_unclassified	Bacteria_unclassified
Otu00390	butyric	0.229	-0.0015794	913	0.00484894	Firmicutes	Clostridia	Clostridiales	Clostridiaceae	Clostridium
Otu00028	butyric	0.228	0.00168783	129758	0.689144	Firmicutes	Clostridia	Clostridiales	Lachnospiraceae	Lachnospiraceae_unclassified
Otu00070	butyric	0.228	0.00285801	31233	0.165878	Firmicutes	Clostridia	Clostridiales	Ruminococcaceae	Ruminococcaceae_unclassified
Otu00086	butyric	0.228	-0.000859011	24869	0.132079	Bacteria_unclassified	Bacteria_unclassified	Bacteria_unclassified	Bacteria_unclassified	Bacteria_unclassified
Otu00175	butyric	0.228	0.000166567	8238	0.043752	Firmicutes	Clostridia	Clostridiales	Ruminococcaceae	uncultured
Otu00336	butyric	0.228	-0.00015888	5365	0.0284935	Firmicutes	Clostridia	Clostridiales	Ruminococcaceae	Ruminococcaceae_unclassified
Otu00347	butyric	0.228	0.000971626	1578	0.00838075	Bacteria_unclassified	Bacteria_unclassified	Bacteria_unclassified	Bacteria_unclassified	Bacteria_unclassified
Otu00014	butyric	0.227	0.00234401	246520	1.30927	Firmicutes	Clostridia	Clostridiales	Lachnospiraceae	Lachnospiraceae_unclassified
Otu00033	butyric	0.227	0.0026536	99063	0.526123	Firmicutes	Clostridia	Clostridiales	Ruminococcaceae	Ruminococcaceae_unclassified
Otu00130	butyric	0.227	0.00325073	13277	0.0705141	Firmicutes	Clostridia	Clostridiales	Lachnospiraceae	Lachnospiraceae_unclassified
Otu00174	butyric	0.227	0.00291105	8244	0.0437839	Firmicutes	Clostridia	Clostridiales	Ruminococcaceae	Acetanaerobacterium
Otu00209	butyric	0.227	-0.000156363	5827	0.0309472	Bacteria_unclassified	Bacteria_unclassified	Bacteria_unclassified	Bacteria_unclassified	Bacteria_unclassified
Otu00511	butyric	0.227	0.000378209	146	0.000775406	Firmicutes	Erysipelotrichi	Erysipelotrichales	Erysipelotrichaceae	Erysipelotrichaceae_unclassified
Otu00061	butyric	0.226	0.00174599	39859	0.211691	Firmicutes	Clostridia	Clostridiales	Lachnospiraceae	Lachnospiraceae_unclassified
Otu00123	butyric	0.226	-0.00200162	14287	0.0758782	Firmicutes	Clostridia	Clostridiales	Ruminococcaceae	Ruminococcaceae_unclassified
Otu00172	butyric	0.226	0.0013271	8466	0.0449629	Actinobacteria	Actinobacteria	Coriobacteriales	Coriobacteriaceae	Adlercreutzia
Otu00294	butyric	0.226	0.000786406	2240	0.0118966	Firmicutes	Clostridia	Clostridiales	Lachnospiraceae	Lachnospiraceae_unclassified
Otu00271	butyric	0.225	-0.000879843	3097	0.0164482	Firmicutes	Clostridia	Clostridiales	Lachnospiraceae	Lachnospiraceae_unclassified
Otu00568	butyric	0.225	0.000981875	60	0.00031866	Firmicutes	Clostridia	Clostridiales	Clostridiales_unclassified	Clostridiales_unclassified
Otu00008	butyric	0.224	3.88269e-05	419947	2.23034	Firmicutes	Bacilli	Lactobacillales	Lactobacillaceae	Lactobacillus
Otu00269	butyric	0.224	-0.000455852	3193	0.016958	Firmicutes	Clostridia	Clostridiales	Ruminococcaceae	Ruminococcaceae_unclassified
Otu00552	butyric	0.224	0.00314305	70	0.00037177	Firmicutes	Clostridia	Clostridiales	Lachnospiraceae	Incertae_Sedis
Otu00029	butyric	0.223	-6.10889e-05	117022	0.621504	Firmicutes	Clostridia	Clostridiales	Lachnospiraceae	Blautia
Otu00150	butyric	0.223	0.00136718	10988	0.0583572	Firmicutes	Clostridia	Clostridiales	Family_XIII_Incertae_Sedis	Family_XIII_Incertae_Sedis_unclassified
Otu00351	butyric	0.223	-0.0024758	1255	0.0066653	Firmicutes	Clostridia	Clostridiales	Lachnospiraceae	Lachnospiraceae_unclassified
Otu00577	butyric	0.223	0.000612011	46	0.000244306	Firmicutes	Clostridia	Clostridiales	Clostridiales_unclassified	Clostridiales_unclassified
Otu00189	butyric	0.222	0.00266061	7171	0.0380852	Firmicutes	Clostridia	Clostridiales	Ruminococcaceae	uncultured
Otu00228	butyric	0.222	0.00141629	4565	0.0242447	Firmicutes	Clostridia	Clostridiales	Lachnospiraceae	Coprococcus
Otu00248	butyric	0.222	0.00029342	3776	0.0200543	Firmicutes	Clostridia	Clostridiales	Lachnospiraceae	Lachnospiraceae_unclassified
Otu00249	butyric	0.222	-0.00127101	5682	0.0301771	Firmicutes	Clostridia	Clostridiales	Lachnospiraceae	Lachnospiraceae_unclassified
Otu00299	butyric	0.222	-0.00092564	2174	0.0115461	Firmicutes	Clostridia	Clostridiales	Lachnospiraceae	Lachnospiraceae_unclassified
Otu00484	butyric	0.222	0.000870889	294	0.00156143	Firmicutes	Clostridia	Clostridiales	Clostridiales_unclassified	Clostridiales_unclassified
Otu00559	butyric	0.222	0.00100771	81	0.000430191	Firmicutes	Clostridia	Clostridiales	Clostridiales_unclassified	Clostridiales_unclassified
Otu00586	butyric	0.222	0.000550523	39	0.000207129	Bacteria_unclassified	Bacteria_unclassified	Bacteria_unclassified	Bacteria_unclassified	Bacteria_unclassified
Otu00050	butyric	0.221	0.00217954	56203	0.298494	Firmicutes	Clostridia	Clostridiales	Lachnospiraceae	Lachnospiraceae_unclassified
Otu00190	butyric	0.221	-0.00043824	9129	0.0484841	Firmicutes	Clostridia	Clostridiales	Lachnospiraceae	Lachnospiraceae_unclassified
Otu00221	butyric	0.221	0.000463417	5086	0.0270117	Firmicutes	Clostridia	Clostridiales	Lachnospiraceae	Lachnospiraceae_unclassified
Otu00223	butyric	0.221	-0.00188378	4873	0.0258805	Firmicutes	Clostridia	Clostridiales	Ruminococcaceae	Ruminococcaceae_unclassified
Otu00232	butyric	0.221	-4.06571e-05	4449	0.0236286	Firmicutes	Clostridia	Clostridiales	Ruminococcaceae	Ruminococcaceae_unclassified
Otu00273	butyric	0.221	0.00158214	3026	0.0160711	Firmicutes	Clostridia	Clostridiales	Lachnospiraceae	Incertae_Sedis
Otu00295	butyric	0.221	0.00131458	2236	0.0118754	Firmicutes	Clostridia	Clostridiales	Lachnospiraceae	Lachnospiraceae_unclassified
Otu00034	butyric	0.22	-0.000102315	97393	0.517254	Firmicutes	Bacilli	Lactobacillales	Lactobacillaceae	Lactobacillus
Otu00155	butyric	0.22	-0.000365568	10610	0.0563497	Firmicutes	Clostridia	Clostridiales	Lachnospiraceae	Lachnospiraceae_unclassified
Otu00322	butyric	0.22	0.00220358	2690	0.0142866	Firmicutes	Clostridia	Clostridiales	Lachnospiraceae	Incertae_Sedis
Otu00059	butyric	0.219	0.00152601	42326	0.224793	Firmicutes	Clostridia	Clostridiales	Lachnospiraceae	Lachnospiraceae_unclassified
Otu00193	butyric	0.219	0.00153769	7076	0.0375806	Firmicutes	Clostridia	Clostridiales	Ruminococcaceae	Ruminococcaceae_unclassified
Otu00261	butyric	0.219	0.000703584	3364	0.0178662	Firmicutes	Clostridia	Clostridiales	Lachnospiraceae	Lachnospiraceae_unclassified
Otu00011	butyric	0.218	0.000830585	326892	1.73612	Actinobacteria	Actinobacteria	Bifidobacteriales	Bifidobacteriaceae	Bifidobacterium
Otu00276	butyric	0.218	-0.00142646	2824	0.0149983	Firmicutes	Clostridia	Clostridiales	Lachnospiraceae	Lachnospiraceae_unclassified
Otu00363	butyric	0.218	0.00291342	1127	0.00598549	Firmicutes	Clostridia	Clostridiales	Ruminococcaceae	Ruminococcaceae_unclassified
Otu00497	butyric	0.218	-0.00256755	184	0.000977224	Firmicutes	Clostridia	Clostridiales	Clostridiales_unclassified	Clostridiales_unclassified
Otu00017	butyric	0.217	0.00170692	203267	1.07955	Firmicutes	Clostridia	Clostridiales	Lachnospiraceae	uncultured
Otu00040	butyric	0.217	-0.000550564	82619	0.438789	Firmicutes	Clostridia	Clostridiales	Ruminococcaceae	uncultured
Otu00084	butyric	0.217	-0.0013559	25498	0.13542	Firmicutes	Clostridia	Clostridiales	Lachnospiraceae	Incertae_Sedis
Otu00158	butyric	0.217	-0.000743045	10311	0.0547617	Firmicutes	Clostridia	Clostridiales	Lachnospiraceae	Lachnospiraceae_unclassified
Otu00214	butyric	0.217	0.000761073	5498	0.0291999	Firmicutes	Clostridia	Clostridiales	Lachnospiraceae	Lachnospiraceae_unclassified
Otu00255	butyric	0.217	0.00258751	4510	0.0239526	Bacteria_unclassified	Bacteria_unclassified	Bacteria_unclassified	Bacteria_unclassified	Bacteria_unclassified
Otu00499	butyric	0.217	0.00194934	181	0.000961291	Firmicutes	Erysipelotrichi	Erysipelotrichales	Erysipelotrichaceae	Erysipelotrichaceae_unclassified
Otu00027	butyric	0.216	-0.000274235	134055	0.711966	Firmicutes	Clostridia	Clostridiales	Lachnospiraceae	Roseburia
Otu00071	butyric	0.216	-0.00158731	31178	0.165586	Firmicutes	Clostridia	Clostridiales	Lachnospiraceae	Blautia
Otu00240	butyric	0.216	-0.00125732	4051	0.0215149	Firmicutes	Clostridia	Clostridiales	Ruminococcaceae	Ruminococcaceae_unclassified
Otu00272	butyric	0.216	0.00154859	3045	0.016172	Firmicutes	Clostridia	Clostridiales	Lachnospiraceae	Lachnospiraceae_unclassified
Otu00323	butyric	0.216	-0.00237276	1646	0.0087419	Firmicutes	Clostridia	Clostridiales	Clostridiales_unclassified	Clostridiales_unclassified
Otu00368	butyric	0.216	-0.000352433	1090	0.00578899	Firmicutes	Clostridia	Clostridiales	Ruminococcaceae	uncultured
Otu00402	butyric	0.216	-0.000452609	798	0.00423818	Firmicutes	Firmicutes_unclassified	Firmicutes_unclassified	Firmicutes_unclassified	Firmicutes_unclassified
Otu00417	butyric	0.216	2.99348e-05	1028	0.00545971	Firmicutes	Mollicutes	Mollicutes_unclassified	Mollicutes_unclassified	Mollicutes_unclassified
Otu00701	butyric	0.216	0.00238102	8	4.2488e-05	Firmicutes	Clostridia	Clostridiales	Clostridiales_unclassified	Clostridiales_unclassified
Otu00074	butyric	0.215	-0.00194852	30885	0.16403	Firmicutes	Clostridia	Clostridiales	Lachnospiraceae	Lachnospiraceae_unclassified
Otu00296	butyric	0.215	-0.000112138	2230	0.0118435	Firmicutes	Clostridia	Clostridiales	Lachnospiraceae	Lachnospiraceae_unclassified
Otu00342	butyric	0.215	-0.000136719	1338	0.00710612	Firmicutes	Mollicutes	RF9	RF9_unclassified	RF9_unclassified
Otu00373	butyric	0.215	0.00157967	1028	0.00545971	Actinobacteria	Actinobacteria	Actinomycetales	Micrococcaceae	Micrococcaceae_unclassified
Otu00292	butyric	0.214	0.00141433	2300	0.0122153	Firmicutes	Clostridia	Clostridiales	Lachnospiraceae	Lachnospiraceae_unclassified
Otu00515	butyric	0.214	0.00030108	140	0.00074354	Firmicutes	Clostridia	Clostridiales	Clostridiales_unclassified	Clostridiales_unclassified
Otu00072	butyric	0.213	0.00111165	31135	0.165358	Firmicutes	Clostridia	Clostridiales	Ruminococcaceae	uncultured
Otu00135	butyric	0.213	-0.00159837	12898	0.0685013	Firmicutes	Clostridia	Clostridiales	Ruminococcaceae	uncultured
Otu00265	butyric	0.213	-0.000284568	3236	0.0171864	Firmicutes	Clostridia	Clostridiales	Clostridiales_unclassified	Clostridiales_unclassified
Otu00353	butyric	0.213	0.00159809	1248	0.00662813	Firmicutes	Clostridia	Clostridiales	Lachnospiraceae	Blautia
Otu00375	butyric	0.213	-0.00191354	1223	0.00649535	Firmicutes	Clostridia	Clostridiales	Clostridiales_unclassified	Clostridiales_unclassified
Otu00651	butyric	0.213	0.00109709	14	7.4354e-05	Firmicutes	Clostridia	Clostridiales	Ruminococcaceae	Subdoligranulum
Otu00077	butyric	0.212	-0.00149666	28902	0.153498	Firmicutes	Clostridia	Clostridiales	Lachnospiraceae	Lachnospiraceae_unclassified
Otu00120	butyric	0.212	-0.00142707	14519	0.0771104	Firmicutes	Clostridia	Clostridiales	Lachnospiraceae	uncultured
Otu00346	butyric	0.212	-0.000898584	1298	0.00689368	Firmicutes	Clostridia	Clostridiales	Ruminococcaceae	Ruminococcaceae_unclassified
Otu00355	butyric	0.212	-0.00114318	1225	0.00650597	Firmicutes	Clostridia	Clostridiales	Clostridiales_unclassified	Clostridiales_unclassified
Otu00311	butyric	0.211	0.0018594	1949	0.0103511	Firmicutes	Clostridia	Clostridiales	Ruminococcaceae	Acetanaerobacterium
Otu00334	butyric	0.211	-0.000633015	1398	0.00742478	Firmicutes	Clostridia	Clostridiales	Lachnospiraceae	Lachnospiraceae_unclassified
Otu00365	butyric	0.211	-0.000609805	1104	0.00586334	Bacteria_unclassified	Bacteria_unclassified	Bacteria_unclassified	Bacteria_unclassified	Bacteria_unclassified
Otu00409	butyric	0.211	-0.000716584	776	0.00412133	Bacteria_unclassified	Bacteria_unclassified	Bacteria_unclassified	Bacteria_unclassified	Bacteria_unclassified
Otu00481	butyric	0.211	-0.000306817	238	0.00126402	Firmicutes	Erysipelotrichi	Erysipelotrichales	Erysipelotrichaceae	Erysipelotrichaceae_unclassified
Otu00087	butyric	0.21	6.35592e-05	24430	0.129748	Firmicutes	Clostridia	Clostridiales	Lachnospiraceae	Lachnospiraceae_unclassified
Otu00119	butyric	0.209	-0.00208925	14711	0.0781301	Actinobacteria	Actinobacteria	Coriobacteriales	Coriobacteriaceae	Olsenella
Otu00188	butyric	0.209	4.24355e-06	7564	0.0401724	Firmicutes	Clostridia	Clostridiales	Ruminococcaceae	Ruminococcaceae_unclassified
Otu00207	butyric	0.209	-0.000118191	5930	0.0314942	Firmicutes	Clostridia	Clostridiales	Ruminococcaceae	uncultured
Otu00253	butyric	0.209	-0.00119703	3677	0.0195285	Firmicutes	Clostridia	Clostridiales	Lachnospiraceae	Lachnospiraceae_unclassified
Otu00290	butyric	0.209	-0.000739876	2348	0.0124702	Firmicutes	Clostridia	Clostridiales	Ruminococcaceae	uncultured
Otu00321	butyric	0.209	0.000366676	1689	0.00897028	Firmicutes	Clostridia	Clostridiales	Ruminococcaceae	uncultured
Otu00329	butyric	0.209	0.00196972	1553	0.00824798	Firmicutes	Bacilli	Bacillales	Staphylococcaceae	Staphylococcus
Otu00546	butyric	0.209	0.00164082	89	0.000472679	Firmicutes	Clostridia	Clostridiales	Clostridiales_unclassified	Clostridiales_unclassified
Otu00671	butyric	0.209	3.15998e-07	12	6.3732e-05	Bacteroidetes	Bacteroidia	Bacteroidales	Prevotellaceae	Prevotella
Otu00128	butyric	0.208	0.0013584	13514	0.0717728	Firmicutes	Clostridia	Clostridiales	Ruminococcaceae	uncultured
Otu00263	butyric	0.208	0.00110419	3260	0.0173139	Firmicutes	Clostridia	Clostridiales	Ruminococcaceae	Ruminococcaceae_unclassified
Otu00344	butyric	0.208	0.00013215	1321	0.00701583	Firmicutes	Clostridia	Clostridiales	Lachnospiraceae	Lachnospiraceae_unclassified
Otu00152	butyric	0.207	0.000728655	10812	0.0574225	Firmicutes	Clostridia	Clostridiales	Lachnospiraceae	Lachnospiraceae_unclassified
Otu00195	butyric	0.207	0.00283202	6832	0.0362847	Firmicutes	Clostridia	Clostridiales	Lachnospiraceae	Lachnospiraceae_unclassified
Otu00192	butyric	0.206	-0.000437498	7106	0.03774	Firmicutes	Clostridia	Clostridiales	Lachnospiraceae	Incertae_Sedis
Otu00235	butyric	0.206	0.00152223	5477	0.0290883	Firmicutes	Clostridia	Clostridiales	Lachnospiraceae	Lachnospiraceae_unclassified
Otu00443	butyric	0.206	-0.000697976	578	0.00306976	Firmicutes	Erysipelotrichi	Erysipelotrichales	Erysipelotrichaceae	Erysipelotrichaceae_unclassified
Otu00684	butyric	0.206	2.40239e-05	9	4.7799e-05	Bacteroidetes	Bacteroidia	Bacteroidales	Porphyromonadaceae	Parabacteroides
Otu00075	butyric	0.205	0.000856628	30595	0.16249	Firmicutes	Clostridia	Clostridiales	Lachnospiraceae	Lachnospiraceae_unclassified
Otu00076	butyric	0.205	0.000523645	30008	0.159372	Firmicutes	Clostridia	Clostridiales	Lachnospiraceae	Lachnospiraceae_unclassified
Otu00343	butyric	0.205	-0.00129914	1335	0.00709018	Firmicutes	Firmicutes_unclassified	Firmicutes_unclassified	Firmicutes_unclassified	Firmicutes_unclassified
Otu00148	butyric	0.204	-0.00227421	11098	0.0589415	Firmicutes	Clostridia	Clostridiales	Lachnospiraceae	Incertae_Sedis
Otu00173	butyric	0.204	-0.000405634	8307	0.0441185	Firmicutes	Clostridia	Clostridiales	Lachnospiraceae	Incertae_Sedis
Otu00401	butyric	0.204	-9.69892e-05	799	0.00424349	Firmicutes	Clostridia	Clostridiales	Lachnospiraceae	Blautia
Otu00425	butyric	0.204	-0.00120912	651	0.00345746	Firmicutes	Firmicutes_unclassified	Firmicutes_unclassified	Firmicutes_unclassified	Firmicutes_unclassified
Otu00428	butyric	0.204	0.000198921	1885	0.0100112	Actinobacteria	Actinobacteria	Coriobacteriales	Coriobacterineae	Coriobacteriaceae
Otu00205	butyric	0.203	-0.000565982	6099	0.0323918	Firmicutes	Clostridia	Clostridiales	Ruminococcaceae	Ruminococcaceae_unclassified
Otu00066	butyric	0.202	0.000129798	33798	0.179501	Firmicutes	Clostridia	Clostridiales	Ruminococcaceae	Incertae_Sedis
Otu00200	butyric	0.202	-0.00147908	6439	0.0341975	Firmicutes	Clostridia	Clostridiales	Lachnospiraceae	Lachnospiraceae_unclassified
Otu00282	butyric	0.202	-0.000462367	2592	0.0137661	Firmicutes	Clostridia	Clostridiales	Ruminococcaceae	Ruminococcaceae_unclassified
Otu00306	butyric	0.202	0.00175352	2021	0.0107335	Firmicutes	Bacilli	Lactobacillales	Streptococcaceae	Streptococcus
Otu00580	butyric	0.202	-0.000663217	44	0.000233684	Bacteria_unclassified	Bacteria_unclassified	Bacteria_unclassified	Bacteria_unclassified	Bacteria_unclassified
Otu00100	butyric	0.201	-0.000282849	20345	0.108052	Firmicutes	Clostridia	Clostridiales	Lachnospiraceae	Lachnospiraceae_unclassified
Otu00169	butyric	0.201	0.00171283	8856	0.0470342	Firmicutes	Clostridia	Clostridiales	Lachnospiraceae	Lachnospiraceae_unclassified
Otu00230	butyric	0.201	-0.0019405	4597	0.0244147	Firmicutes	Clostridia	Clostridiales	Ruminococcaceae	Ruminococcaceae_unclassified
Otu00451	butyric	0.201	5.05507e-05	406	0.00215627	Firmicutes	Clostridia	Clostridiales	Clostridiales_unclassified	Clostridiales_unclassified
Otu00470	butyric	0.201	0.000271075	298	0.00158268	Bacteria_unclassified	Bacteria_unclassified	Bacteria_unclassified	Bacteria_unclassified	Bacteria_unclassified
Otu00492	butyric	0.201	0.000746519	200	0.0010622	Firmicutes	Bacilli	Lactobacillales	Carnobacteriaceae	Granulicatella
Otu00171	butyric	0.2	9.44234e-05	8636	0.0458658	Firmicutes	Clostridia	Clostridiales	Lachnospiraceae	Lachnospiraceae_unclassified
Otu00348	butyric	0.2	0.00185094	1276	0.00677683	Firmicutes	Clostridia	Clostridiales	Clostridiales_unclassified	Clostridiales_unclassified
Otu00475	butyric	0.2	-0.00110213	478	0.00253866	Bacteria_unclassified	Bacteria_unclassified	Bacteria_unclassified	Bacteria_unclassified	Bacteria_unclassified
Otu00129	butyric	0.199	0.00111304	13391	0.0711196	Firmicutes	Clostridia	Clostridiales	Ruminococcaceae	Oscillibacter
Otu00144	butyric	0.199	-0.000481865	11861	0.0629937	Firmicutes	Clostridia	Clostridiales	Lachnospiraceae	Lachnospiraceae_unclassified
Otu00309	butyric	0.199	-0.000715004	1973	0.0104786	Firmicutes	Clostridia	Clostridiales	Clostridiales_unclassified	Clostridiales_unclassified
Otu00594	butyric	0.199	-0.000665416	34	0.000180574	Firmicutes	Clostridia	Clostridiales	Lachnospiraceae	uncultured
Otu00062	butyric	0.198	-0.00177344	38222	0.202997	Firmicutes	Clostridia	Clostridiales	Lachnospiraceae	Lachnospiraceae_unclassified
Otu00160	butyric	0.198	-0.00110877	9886	0.0525045	Bacteria_unclassified	Bacteria_unclassified	Bacteria_unclassified	Bacteria_unclassified	Bacteria_unclassified
Otu00246	butyric	0.198	-0.00111763	3811	0.0202402	Firmicutes	Clostridia	Clostridiales	Lachnospiraceae	Blautia
Otu00184	butyric	0.197	-0.000475161	7294	0.0387384	Firmicutes	Clostridia	Clostridiales	Ruminococcaceae	Ruminococcaceae_unclassified
Otu00268	butyric	0.197	-0.000546773	3198	0.0169846	Firmicutes	Clostridia	Clostridiales	Lachnospiraceae	Incertae_Sedis
Otu00305	butyric	0.197	-0.0018561	2053	0.0109035	Firmicutes	Firmicutes_unclassified	Firmicutes_unclassified	Firmicutes_unclassified	Firmicutes_unclassified
Otu00317	butyric	0.197	0.00117102	1812	0.00962353	Firmicutes	Clostridia	Clostridiales	Ruminococcaceae	uncultured
Otu00337	butyric	0.197	0.000949751	1372	0.00728669	Firmicutes	Clostridia	Clostridiales	Ruminococcaceae	Ruminococcaceae_unclassified
Otu00354	butyric	0.197	0.00115551	1233	0.00654846	Firmicutes	Clostridia	Clostridiales	Lachnospiraceae	Lachnospiraceae_unclassified
Otu00340	butyric	0.196	0.00115152	1350	0.00716985	Firmicutes	Clostridia	Clostridiales	Lachnospiraceae	Incertae_Sedis
Otu00091	butyric	0.195	-0.00157462	22251	0.118175	Firmicutes	Clostridia	Clostridiales	Lachnospiraceae	Lachnospiraceae_unclassified
Otu00257	butyric	0.195	0.000415955	3507	0.0186257	Firmicutes	Clostridia	Clostridiales	Lachnospiraceae	Lachnospiraceae_unclassified
Otu00371	butyric	0.195	-0.00073086	1207	0.00641037	Firmicutes	Clostridia	Clostridiales	Ruminococcaceae	Ruminococcaceae_unclassified
Otu00395	butyric	0.195	-0.00195156	832	0.00441875	Firmicutes	Clostridia	Clostridiales	Ruminococcaceae	Ruminococcaceae_unclassified
Otu00092	butyric	0.194	0.00142775	21866	0.11613	Firmicutes	Clostridia	Clostridiales	Lachnospiraceae	Lachnospiraceae_unclassified
Otu00196	butyric	0.194	0.000725897	6816	0.0361998	Firmicutes	Clostridia	Clostridiales	Lachnospiraceae	uncultured
Otu00260	butyric	0.194	0.00102285	3382	0.0179618	Bacteria_unclassified	Bacteria_unclassified	Bacteria_unclassified	Bacteria_unclassified	Bacteria_unclassified
Otu00283	butyric	0.194	-0.00218141	2726	0.0144778	Firmicutes	Clostridia	Clostridiales	Clostridiales_unclassified	Clostridiales_unclassified
Otu00366	butyric	0.194	5.20178e-05	1103	0.00585803	Firmicutes	Clostridia	Clostridiales	Family_XIII_Incertae_Sedis	Eubacterium
Otu00101	butyric	0.193	0.00117968	20079	0.10664	Firmicutes	Clostridia	Clostridiales	Lachnospiraceae	Lachnospiraceae_unclassified
Otu00145	butyric	0.193	0.000580251	11784	0.0625848	Firmicutes	Clostridia	Clostridiales	Family_XIII_Incertae_Sedis	Family_XIII_Incertae_Sedis_unclassified
Otu00199	butyric	0.193	0.000653528	6662	0.0353819	Firmicutes	Clostridia	Clostridiales	Lachnospiraceae	Lachnospiraceae_unclassified
Otu00019	butyric	0.192	0.0013531	198592	1.05472	Firmicutes	Clostridia	Clostridiales	Lachnospiraceae	Blautia
Otu00049	butyric	0.192	-0.00137334	59986	0.318586	Firmicutes	Clostridia	Clostridiales	Lachnospiraceae	Blautia
Otu00164	butyric	0.192	0.00137246	9342	0.0496153	Firmicutes	Clostridia	Clostridiales	Lachnospiraceae	Lachnospiraceae_unclassified
Otu00065	butyric	0.191	9.04429e-05	35012	0.185949	Bacteria_unclassified	Bacteria_unclassified	Bacteria_unclassified	Bacteria_unclassified	Bacteria_unclassified
Otu00220	butyric	0.191	-0.000836694	5102	0.0270967	Firmicutes	Clostridia	Clostridiales	Lachnospiraceae	Lachnospiraceae_unclassified
Otu00264	butyric	0.19	-0.00142931	3247	0.0172448	Firmicutes	Clostridia	Clostridiales	Ruminococcaceae	uncultured
Otu00208	butyric	0.189	-0.000153908	5893	0.0312977	Firmicutes	Clostridia	Clostridiales	Ruminococcaceae	Ruminococcaceae_unclassified
Otu00382	butyric	0.189	0.00099836	1189	0.00631478	Firmicutes	Clostridia	Clostridiales	Ruminococcaceae	uncultured
Otu00137	butyric	0.188	0.000241111	12694	0.0674178	Firmicutes	Erysipelotrichi	Erysipelotrichales	Erysipelotrichaceae	Allobaculum
Otu00245	butyric	0.188	0.000297143	3827	0.0203252	Firmicutes	Clostridia	Clostridiales	Lachnospiraceae	Lachnospiraceae_unclassified
Otu00286	butyric	0.187	0.00166963	2448	0.0130013	Firmicutes	Erysipelotrichi	Erysipelotrichales	Erysipelotrichaceae	Erysipelotrichaceae_unclassified
Otu00266	butyric	0.186	5.04394e-05	3222	0.017112	Firmicutes	Clostridia	Clostridiales	Lachnospiraceae	Lachnospiraceae_unclassified
Otu00315	butyric	0.186	0.000136282	1837	0.0097563	Firmicutes	Clostridia	Clostridiales	Lachnospiraceae	Lachnospiraceae_unclassified
Otu00073	butyric	0.185	0.00075438	31025	0.164774	Firmicutes	Clostridia	Clostridiales	Lachnospiraceae	Lachnospiraceae_unclassified
Otu00149	butyric	0.185	0.00187727	10904	0.0579111	Firmicutes	Clostridia	Clostridiales	Lachnospiraceae	Lachnospiraceae_unclassified
Otu00372	butyric	0.185	0.000450782	1034	0.00549157	Firmicutes	Clostridia	Clostridiales	Lachnospiraceae	Lachnospiraceae_unclassified
Otu00082	butyric	0.184	-0.00111383	27279	0.144879	Firmicutes	Clostridia	Clostridiales	Lachnospiraceae	Lachnospiraceae_unclassified
Otu00370	butyric	0.184	-0.000355397	1062	0.00564028	Actinobacteria	Actinobacteria	Actinomycetales	Corynebacteriaceae	Corynebacterium
Otu00218	butyric	0.183	0.000453463	5523	0.0293326	Firmicutes	Clostridia	Clostridiales	Ruminococcaceae	Ruminococcaceae_unclassified
Otu00037	butyric	0.182	0.00029778	91694	0.486987	Firmicutes	Clostridia	Clostridiales	Lachnospiraceae	Lachnospiraceae_unclassified
Otu00493	butyric	0.181	0.00125039	213	0.00113124	Bacteroidetes	Bacteroidia	Bacteroidales	S24_7	S24_7_unclassified
Otu00157	butyric	0.18	0.000649536	11536	0.0612677	Firmicutes	Clostridia	Clostridiales	Lachnospiraceae	Incertae_Sedis
Otu00392	butyric	0.18	0.00029858	873	0.0046365	Firmicutes	Clostridia	Clostridiales	Clostridiales_unclassified	Clostridiales_unclassified
Otu00446	butyric	0.179	0.000351604	449	0.00238464	Firmicutes	Bacilli	Bacillales	Bacillales_unclassified	Bacillales_unclassified
Otu00593	butyric	0.179	-0.000651828	35	0.000185885	Firmicutes	Bacilli	Lactobacillales	Carnobacteriaceae	Carnobacterium
Otu00089	butyric	0.178	-0.000169503	22915	0.121702	Firmicutes	Clostridia	Clostridiales	Ruminococcaceae	uncultured
Otu00132	butyric	0.173	0.000409207	13001	0.0690483	Firmicutes	Clostridia	Clostridiales	Ruminococcaceae	Ruminococcaceae_unclassified
Otu00461	butyric	0.173	0.000374932	337	0.00178981	Firmicutes	Clostridia	Clostridiales	Family_XIII_Incertae_Sedis	uncultured
Otu00231	butyric	0.172	0.00124992	4458	0.0236764	Firmicutes	Clostridia	Clostridiales	Lachnospiraceae	Lachnospiraceae_unclassified
Otu00301	butyric	0.172	0.00071391	2182	0.0115886	Firmicutes	Clostridia	Clostridiales	Ruminococcaceae	Ruminococcaceae_unclassified
Otu00068	butyric	0.171	-0.000556705	31305	0.166261	Firmicutes	Erysipelotrichi	Erysipelotrichales	Erysipelotrichaceae	Allobaculum
Otu00250	butyric	0.169	0.000947668	4001	0.0212493	Firmicutes	Clostridia	Clostridiales	Ruminococcaceae	Ruminococcus
Otu00222	butyric	0.164	0.000885787	4920	0.0261301	Firmicutes	Clostridia	Clostridiales	Lachnospiraceae	Lachnospiraceae_unclassified
Otu00225	butyric	0.164	3.33343e-06	4761	0.0252857	Firmicutes	Clostridia	Clostridiales	Lachnospiraceae	Lachnospiraceae_unclassified
Otu00254	butyric	0.163	-0.000416148	3659	0.0194329	Firmicutes	Clostridia	Clostridiales	Lachnospiraceae	Lachnospiraceae_unclassified
Otu00106	butyric	0.161	0.00055439	17288	0.0918165	Firmicutes	Clostridia	Clostridiales	Ruminococcaceae	Ruminococcaceae_unclassified
Otu00015	butyric	0.159	-0.000417161	234303	1.24438	Firmicutes	Clostridia	Clostridiales	Lachnospiraceae	Lachnospiraceae_unclassified
Otu00278	butyric	0.158	-0.000488254	2766	0.0146902	Firmicutes	Clostridia	Clostridiales	Ruminococcaceae	Ruminococcaceae_unclassified
Otu00501	butyric	0.157	-0.000542936	163	0.000865693	Firmicutes	Clostridia	Clostridiales	Ruminococcaceae	Ruminococcaceae_unclassified
Otu00013	butyric	0.147	-0.000431462	268510	1.42606	Bacteroidetes	Bacteroidia	Bacteroidales	Porphyromonadaceae	Odoribacter
Otu00327	butyric	0.146	0.000176666	1710	0.00908181	Firmicutes	Clostridia	Clostridiales	Ruminococcaceae	Ruminococcaceae_unclassified

## Sheet: Figure 4
Algorithm	N contributors	mean TPR	SD TPR	mean FPR	SD FPR	mean Precision	SD precision	mean ACC	SD ACC
BRACoD	5	0.9016	0.133324	0.0618957	0.0459934	0.484569	0.243514	0.936583	0.0450919
BRACoD	10	0.893287	0.100774	0.0574968	0.0406525	0.634392	0.191805	0.938402	0.0401225
BRACoD	15	0.800067	0.100472	0.0541619	0.0314082	0.697379	0.130992	0.927617	0.0323742
BRACoD	20	0.7657	0.0941933	0.05333	0.0297001	0.753143	0.11011	0.916508	0.0316766
clr-LASSO	5	0.9368	0.110354	0.229635	0.128568	0.196192	0.120822	0.7773	0.122592
clr-LASSO	10	0.942084	0.081808	0.286518	0.112016	0.253331	0.0858814	0.732532	0.101646
clr-LASSO	15	0.8642	0.0935616	0.275181	0.114496	0.33446	0.0921625	0.742242	0.0962179
clr-LASSO	20	0.8515	0.0951147	0.31084	0.113595	0.371839	0.0796638	0.716217	0.0887249
clr-SS	5	0.7338	0.319123	0.00111304	0.00336518	0.971359	0.0823826	0.987842	0.0133617
clr-SS	10	0.823647	0.138055	0.00102022	0.00303922	0.987386	0.0379962	0.984369	0.0119803
clr-SS	15	0.5822	0.144967	0.000285714	0.00168038	0.996547	0.021617	0.947525	0.0182452
clr-SS	20	0.4739	0.131591	0.00014	0.00117549	0.998823	0.00998218	0.9122	0.0218797
Algorithm	N samples	mean TPR	SD TPR	mean FPR	SD FPR	mean Precision	SD precision	mean ACC	SD ACC
BRACoD	50	0.550975	0.0978573	0.086273	0.0484128	0.583422	0.130645	0.853268	0.0447874
BRACoD	75	0.691523	0.103553	0.0637868	0.0322114	0.695923	0.117243	0.895431	0.0352874
BRACoD	100	0.739489	0.0993952	0.0563664	0.0303009	0.734981	0.112061	0.90961	0.0330435
BRACoD	125	0.7721	0.0967779	0.05279	0.0292638	0.756616	0.108035	0.918025	0.0307341
BRACoD	150	0.796046	0.0905167	0.0518519	0.0298808	0.765359	0.107522	0.922798	0.0316283
BRACoD	200	0.811284	0.102286	0.0444032	0.0342529	0.803834	0.121798	0.931545	0.0328297
BRACoD	250	0.711562	0.211526	0.024955	0.0307614	0.885879	0.120307	0.931131	0.0338535
BRACoD	300	0.60025	0.23263	0.01395	0.0276272	0.937445	0.107248	0.92175	0.0342527
clr-LASSO	50	0.621831	0.117907	0.22117	0.0783295	0.377074	0.0863804	0.752663	0.0588083
clr-LASSO	75	0.773401	0.109522	0.282355	0.10062	0.372109	0.0833623	0.726937	0.0766317
clr-LASSO	100	0.824875	0.101735	0.302152	0.110384	0.371344	0.0818411	0.719019	0.0864161
clr-LASSO	125	0.85725	0.0915058	0.31686	0.131254	0.37309	0.0868874	0.712158	0.103391
clr-LASSO	150	0.878278	0.0832316	0.325265	0.121813	0.369609	0.0825688	0.708659	0.0969867
clr-LASSO	200	0.903059	0.0699481	0.32992	0.113921	0.370034	0.0768194	0.70891	0.0915404
clr-LASSO	250	0.915465	0.0694854	0.338148	0.114741	0.367991	0.0796176	0.704121	0.0919841
clr-LASSO	300	0.92825	0.0626767	0.34878	0.1142	0.363508	0.0789559	0.697392	0.092624
clr-SS	50	0.110184	0.0894625	0.000216685	0.00166522	0.993268	0.0526383	0.851517	0.0148185
clr-SS	75	0.271371	0.124889	0.000253807	0.00157358	0.99615	0.0244408	0.87835	0.0208008
clr-SS	100	0.411662	0.13054	0.00016016	0.001256	0.998445	0.0124622	0.90181	0.0217042
clr-SS	125	0.50095	0.134274	0.00013	0.00113331	0.998814	0.0108147	0.916717	0.0223656
clr-SS	150	0.558258	0.130991	0.00017017	0.00129399	0.998633	0.0106048	0.926235	0.0218164
clr-SS	250	0.675526	0.117821	0.00023023	0.00150052	0.998371	0.0107438	0.945729	0.0196828
clr-SS	300	0.7156	0.111013	0.00029	0.0017375	0.998069	0.0116668	0.952358	0.0185552

## Sheet: Figure 5
	r = 0.1			r=0.3			r=0.5			r=0.7
N identified	BRACoD	clr-LASSO	clr-SS	BRACoD	clr-LASSO	clr-SS	BRACoD	clr-LASSO	clr-SS	BRACoD	clr-LASSO	clr-SS
0	32.6	0.8	22	28.8577	0.1002	20.9419	18.7187	0	19.8198	8.00801	0	20.3203
1	35.1	2.1	77.6	34.5691	2.00401	78.3567	32.6326	1.1011	76.3764	19.6196	0.2002	66.967
2	19.5	6	0.4	22.3447	4.70942	0.701403	26.1261	2.4024	3.7037	25.9259	0.900901	11.5115
3	9.3	9.2	0	10.2204	7.51503	0	14.9149	4.2042	0.1001	20.5205	2.002	1.1011
4	2.9	11.2	0	3.20641	9.71944	0	5.00501	9.10911	0	14.3143	4.5045	0.1001
5	0.5	13.5	0	0.501002	13.8277	0	2.002	13.2132	0	7.00701	10.1101	0
6	0.1	13	0	0.300601	13.9279	0	0.600601	15.8158	0	2.8028	12.9129	0
7	0	12	0	0	12.2244	0	0	14.014	0	1.3013	16.016	0
8	0	10.6	0	0	11.1222	0	0	14.014	0	0.4004	15.8158	0
9	0	7.8	0	0	9.21844	0	0	10.01	0	0.1001	14.4144	0
10	0	5.7	0	0	6.11222	0	0	6.10611	0	0	10.4104	0
11	0	3.3	0	0	3.70741	0	0	5.10511	0	0	6.50651	0

## Sheet: Fig S1
Samples			OTUs
number_zeroabundance_otus	type		mean_abundance	sd_abundance	type
3	simulated		0.204961	0.102703	simulated
4	simulated		0.152804	0.061765	simulated
3	simulated		0.0664527	0.0321306	simulated
4	simulated		0.0402849	0.0216827	simulated
7	simulated		0.0388194	0.0521533	simulated
2	simulated		0.0270315	0.0258624	simulated
2	simulated		0.024578	0.0182059	simulated
4	simulated		0.0279851	0.0289675	simulated
2	simulated		0.0268232	0.0218871	simulated
4	simulated		0.0221379	0.0101288	simulated
7	simulated		0.0221911	0.0419572	simulated
28	simulated		0.0163218	0.0270554	simulated
2	simulated		0.0154223	0.025395	simulated
4	simulated		0.0133887	0.0208869	simulated
5	simulated		0.014235	0.0123885	simulated
3	simulated		0.0141911	0.0195424	simulated
7	simulated		0.0133479	0.00847116	simulated
5	simulated		0.0120528	0.0084056	simulated
4	simulated		0.0112644	0.014447	simulated
5	simulated		0.0102095	0.0371097	simulated
21	simulated		0.0100051	0.00555587	simulated
7	simulated		0.00977495	0.0070088	simulated
6	simulated		0.00833044	0.00843663	simulated
3	simulated		0.00725322	0.0132642	simulated
5	simulated		0.00865334	0.0201152	simulated
5	simulated		0.0078271	0.0057828	simulated
4	simulated		0.00720988	0.00434046	simulated
7	simulated		0.00698281	0.0116408	simulated
6	simulated		0.00596804	0.00685779	simulated
4	simulated		0.00578746	0.00829051	simulated
9	simulated		0.00637965	0.00925133	simulated
10	simulated		0.00609718	0.00404697	simulated
11	simulated		0.00589322	0.00678338	simulated
9	simulated		0.00542449	0.00484348	simulated
3	simulated		0.00559455	0.00791013	simulated
4	simulated		0.00557598	0.00689145	simulated
31	simulated		0.00488477	0.00377358	simulated
24	simulated		0.0043067	0.0046222	simulated
3	simulated		0.00427934	0.00478874	simulated
3	simulated		0.00402785	0.0119662	simulated
5	simulated		0.00333951	0.00225451	simulated
6	simulated		0.00321805	0.00251524	simulated
6	simulated		0.00330846	0.00301655	simulated
3	simulated		0.00291683	0.00194539	simulated
3	simulated		0.0028671	0.00367058	simulated
3	simulated		0.00287871	0.0135518	simulated
8	simulated		0.00215852	0.001412	simulated
8	simulated		0.00216944	0.00251667	simulated
5	simulated		0.00207002	0.00254904	simulated
2	simulated		0.00237823	0.00383	simulated
3	simulated		0.00222788	0.00387153	simulated
33	simulated		0.00182072	0.00504186	simulated
4	simulated		0.00212523	0.00469588	simulated
9	simulated		0.00191977	0.00234598	simulated
8	simulated		0.00179253	0.00288123	simulated
8	simulated		0.00227128	0.00593205	simulated
6	simulated		0.00207912	0.00459451	simulated
1	simulated		0.00167967	0.00134081	simulated
2	simulated		0.00210779	0.0124615	simulated
6	simulated		0.0015263	0.00122281	simulated
2	simulated		0.00165089	0.00236631	simulated
4	simulated		0.00158843	0.00168396	simulated
7	simulated		0.00119821	0.00141465	simulated
6	simulated		0.00135224	0.000801313	simulated
5	simulated		0.00150583	0.00186549	simulated
0	simulated		0.00125999	0.00089028	simulated
4	simulated		0.00128397	0.00118446	simulated
2	simulated		0.0012733	0.00177587	simulated
8	simulated		0.00123354	0.00130101	simulated
5	simulated		0.00115503	0.00108271	simulated
4	simulated		0.00113188	0.000981253	simulated
2	simulated		0.00100743	0.00181891	simulated
4	simulated		0.00104628	0.0010516	simulated
3	simulated		0.00109214	0.00137041	simulated
2	simulated		0.00115658	0.00146426	simulated
8	simulated		0.00104802	0.00081422	simulated
3	simulated		0.00101569	0.00118287	simulated
8	simulated		0.00106102	0.00109522	simulated
3	simulated		0.000966798	0.000736234	simulated
6	simulated		0.00104614	0.0014543	simulated
0	simulated		0.000786097	0.00135076	simulated
5	simulated		0.000874569	0.00115531	simulated
1	simulated		0.000906476	0.000504541	simulated
3	simulated		0.000881868	0.000759051	simulated
7	simulated		0.000876062	0.000914915	simulated
4	simulated		0.000803956	0.000733807	simulated
9	simulated		0.00106916	0.00218308	simulated
4	simulated		0.000868347	0.00120673	simulated
4	simulated		0.000725734	0.00086541	simulated
2	simulated		0.00078912	0.00058948	simulated
4	simulated		0.000785441	0.000611741	simulated
6	simulated		0.000820557	0.000946652	simulated
3	simulated		0.000795006	0.0012371	simulated
4	simulated		0.00072726	0.000582331	simulated
6	simulated		0.000733116	0.000982704	simulated
5	simulated		0.000720507	0.000711385	simulated
3	simulated		0.000711917	0.000873283	simulated
3	simulated		0.000648335	0.00052152	simulated
5	simulated		0.000608996	0.000578372	simulated
16	simulated		0.000616057	0.000701236	simulated
6	simulated		0.000604207	0.000461298	simulated
4	simulated		0.000545517	0.000534567	simulated
13	simulated		0.000558274	0.000300343	simulated
6	simulated		0.000489583	0.000680119	simulated
27	simulated		0.000501624	0.000536595	simulated
3	simulated		0.000492414	0.000488513	simulated
6	simulated		0.000489994	0.000504866	simulated
3	simulated		0.000448161	0.000495128	simulated
8	simulated		0.000492009	0.000380387	simulated
43	simulated		0.000471373	0.000351299	simulated
3	simulated		0.000429484	0.000339755	simulated
6	simulated		0.000412213	0.000453834	simulated
3	simulated		0.000367275	0.000341268	simulated
3	simulated		0.000405841	0.000393376	simulated
3	simulated		0.000314648	0.000313391	simulated
7	simulated		0.000286781	0.000186977	simulated
8	simulated		0.000414373	0.000604853	simulated
0	simulated		0.000227105	0.000223368	simulated
3	simulated		0.000272735	0.000229003	simulated
7	real		0.000341197	0.00030291	simulated
10	real		0.115683	0.0859705	real
5	real		0.0891604	0.0582586	real
2	real		0.0446671	0.0405063	real
1	real		0.0252391	0.0231663	real
3	real		0.0365307	0.0753419	real
3	real		0.0187289	0.033606	real
3	real		0.0348129	0.0832179	real
11	real		0.0254236	0.051629	real
25	real		0.01718	0.0175191	real
1	real		0.0148963	0.0124044	real
18	real		0.0369029	0.113298	real
4	real		0.0376676	0.101282	real
1	real		0.0204047	0.0960947	real
5	real		0.0275484	0.10409	real
7	real		0.0109813	0.0156445	real
0	real		0.0347147	0.125162	real
1	real		0.00792505	0.00690811	real
4	real		0.00787114	0.00914961	real
3	real		0.0069355	0.00810439	real
19	real		0.00744127	0.0397849	real
8	real		0.00572703	0.00490998	real
7	real		0.00671127	0.00932476	real
1	real		0.00674409	0.0140372	real
10	real		0.00257319	0.00435629	real
3	real		0.0114118	0.0569187	real
5	real		0.00613035	0.00876932	real
1	real		0.00426135	0.00320088	real
8	real		0.0281694	0.112195	real
20	real		0.0206155	0.0652945	real
2	real		0.00529753	0.0122255	real
3	real		0.00724476	0.0286517	real
1	real		0.00323287	0.00285749	real
4	real		0.00360337	0.00376909	real
3	real		0.029738	0.128687	real
12	real		0.0166778	0.0531771	real
1	real		0.00380758	0.00679369	real
2	real		0.00723186	0.0178176	real
12	real		0.00403983	0.00801475	real
4	real		0.0113554	0.0370503	real
3	real		0.0112626	0.0434624	real
3	real		0.00218299	0.00232365	real
2	real		0.00235347	0.00369148	real
18	real		0.00544799	0.0179696	real
1	real		0.00173293	0.00189092	real
3	real		0.00807302	0.0336488	real
4	real		0.00171806	0.00553999	real
7	real		0.00503665	0.0144855	real
3	real		0.00360878	0.0142251	real
12	real		0.00337064	0.00898191	real
1	real		0.0103444	0.0785803	real
10	real		0.00132775	0.00235565	real
4	real		0.00337489	0.02062	real
11	real		0.00177022	0.00665598	real
4	real		0.0131386	0.0599348	real
10	real		0.0245411	0.112842	real
0	real		0.0023395	0.0140632	real
2	real		0.00308878	0.0149553	real
3	real		0.00123646	0.00181584	real
2	real		0.0010212	0.00274666	real
5	real		0.00140806	0.00287368	real
11	real		0.0142659	0.0873083	real
4	real		0.00254079	0.00896559	real
2	real		0.000696487	0.00156769	real
1	real		0.000860598	0.000694592	real
1	real		0.000789696	0.000968615	real
2	real		0.00171408	0.00385055	real
2	real		0.00123407	0.00238858	real
0	real		0.00796557	0.0490805	real
5	real		0.00117113	0.00232448	real
5	real		0.000778755	0.00106316	real
3	real		0.00171519	0.00514755	real
1	real		0.000642846	0.00146124	real
4	real		0.001834	0.00462491	real
2	real		0.00407769	0.0197988	real
3	real		0.000514372	0.00059087	real
4	real		0.000661594	0.000730936	real
2	real		0.00589247	0.0213349	real
6	real		0.00149765	0.00365535	real
7	real		0.000649166	0.000711883	real
5	real		0.00133291	0.00756425	real
1	real		0.0016589	0.00748279	real
2	real		0.0028508	0.0119863	real
18	real		0.001425	0.00469707	real
1	real		0.000960232	0.00396111	real
5	real		0.000727185	0.0011918	real
8	real		0.000486065	0.0006368	real
9	real		0.000764946	0.00208215	real
6	real		0.00219706	0.0097093	real
1	real		0.00172056	0.00785634	real
6	real		0.000536254	0.000530557	real
2	real		0.000802761	0.00173003	real
4	real		0.000884869	0.00222628	real
2	real		0.00097829	0.0026626	real
1	real		0.000487817	0.000951082	real
4	real		0.000950248	0.0034003	real
3	real		0.000425253	0.000595836	real
3	real		0.00275254	0.0157658	real
4	real		0.000432954	0.000500749	real
4	real		0.00490356	0.022375	real
9	real		0.000614166	0.00139572	real
2	real		0.000504122	0.000995476	real
3	real		0.000378676	0.000443086	real
2	real		0.000388714	0.000579092	real
1	real		0.000443364	0.00115907	real
3	real		0.000746783	0.00214982	real
4	real		0.00073462	0.00241304	real
1	real		0.00045627	0.000887363	real
4	real		0.00053551	0.00118611	real
5	real		0.00030379	0.000373874	real
0	real		0.000536307	0.00145819	real
5	real		0.000432051	0.00060032	real
7	real		0.000478682	0.00135072	real
0	real		0.00036492	0.000804741	real
2	real		0.000862616	0.00332368	real
5	real		0.000331142	0.000594018	real
3	real		0.000322273	0.000667304	real
4	real		0.000486543	0.00151903	real
22	real		0.000135219	0.000142596	real
			0.00029285	0.000529823	real
			0.000205112	0.000306537	real

## Sheet: Fig S2
Taxon	SCFA	inclusion_p	coefficients	Tot	TotFr	Phylum	Class	Order	Family	Genus
Otu00098	acetic	0.555	-0.0165252	20526	0.00109014	Bacteria_unclassified	Bacteria_unclassified	Bacteria_unclassified	Bacteria_unclassified	Bacteria_unclassified
Otu00313	acetic	0.514	-0.014023	1885	0.000100112	Firmicutes	Clostridia	Clostridiales	Ruminococcaceae	Ruminococcaceae_unclassified
Otu00206	acetic	0.416	-0.00848557	6026	0.000320041	Firmicutes	Clostridia	Clostridiales	Ruminococcaceae	Ruminococcaceae_unclassified
Otu00093	acetic	0.406	-0.00770748	21322	0.00113241	Firmicutes	Clostridia	Clostridiales	Clostridiales_unclassified	Clostridiales_unclassified
Otu00219	acetic	0.389	-0.00711684	5193	0.0002758	Firmicutes	Clostridia	Clostridiales	Lachnospiraceae	Incertae_Sedis
Otu00218	acetic	0.374	0.00768176	5523	0.000293326	Firmicutes	Clostridia	Clostridiales	Ruminococcaceae	Ruminococcaceae_unclassified
Otu00106	acetic	0.362	-0.00642531	17288	0.000918165	Firmicutes	Clostridia	Clostridiales	Ruminococcaceae	Ruminococcaceae_unclassified
Otu00124	acetic	0.359	0.00653661	14160	0.000752037	Firmicutes	Clostridia	Clostridiales	Ruminococcaceae	Incertae_Sedis
Otu00128	acetic	0.357	-0.00696885	13514	0.000717728	Firmicutes	Clostridia	Clostridiales	Ruminococcaceae	uncultured
Otu00142	acetic	0.357	0.00700001	12174	0.000646561	Firmicutes	Clostridia	Clostridiales	Lachnospiraceae	Lachnospiraceae_unclassified
Otu00050	acetic	0.355	-0.00629068	56203	0.00298494	Firmicutes	Clostridia	Clostridiales	Lachnospiraceae	Lachnospiraceae_unclassified
Otu00482	acetic	0.351	0.00722692	235	1.24808e-05	Firmicutes	Clostridia	Clostridiales	Ruminococcaceae	Ruminococcaceae_unclassified
Otu00399	acetic	0.346	-0.00691647	1103	5.85803e-05	Firmicutes	Clostridia	Clostridiales	Lachnospiraceae	Lachnospiraceae_unclassified
Otu00014	acetic	0.341	-0.00702112	246520	0.0130927	Firmicutes	Clostridia	Clostridiales	Lachnospiraceae	Lachnospiraceae_unclassified
Otu00422	acetic	0.33	-0.00567905	756	4.01511e-05	Firmicutes	Clostridia	Clostridiales	Lachnospiraceae	uncultured
Otu00032	acetic	0.327	-0.00500263	102296	0.00543294	Firmicutes	Clostridia	Clostridiales	Lachnospiraceae	Lachnospiraceae_unclassified
Otu00194	acetic	0.326	-0.00456009	6884	0.000365609	Firmicutes	Clostridia	Clostridiales	Lachnospiraceae	Incertae_Sedis
Otu00108	acetic	0.322	-0.00479739	17596	0.000934523	Firmicutes	Clostridia	Clostridiales	Clostridiales_unclassified	Clostridiales_unclassified
Otu00280	acetic	0.321	-0.00601193	2654	0.000140954	Firmicutes	Bacilli	Bacillales	Staphylococcaceae	Jeotgalicoccus
Otu00130	acetic	0.32	-0.00273325	13277	0.000705141	Firmicutes	Clostridia	Clostridiales	Lachnospiraceae	Lachnospiraceae_unclassified
Otu00111	acetic	0.319	-0.00588766	16562	0.000879607	Firmicutes	Clostridia	Clostridiales	Lachnospiraceae	Incertae_Sedis
Otu00085	acetic	0.315	-0.00580153	25014	0.00132849	Firmicutes	Clostridia	Clostridiales	Lachnospiraceae	Lachnospiraceae_unclassified
Otu00606	acetic	0.313	-0.00181775	28	1.48708e-06	Firmicutes	Bacilli	Lactobacillales	Streptococcaceae	Streptococcus
Otu00214	acetic	0.31	-0.00581719	5498	0.000291999	Firmicutes	Clostridia	Clostridiales	Lachnospiraceae	Lachnospiraceae_unclassified
Otu00251	acetic	0.31	-0.00517283	3759	0.00019964	Firmicutes	Clostridia	Clostridiales	Lachnospiraceae	uncultured
Otu00311	acetic	0.309	-0.00438487	1949	0.000103511	Firmicutes	Clostridia	Clostridiales	Ruminococcaceae	Acetanaerobacterium
Otu00149	acetic	0.308	-0.00463395	10904	0.000579111	Firmicutes	Clostridia	Clostridiales	Lachnospiraceae	Lachnospiraceae_unclassified
Otu00170	acetic	0.307	-0.00468419	8661	0.000459986	Firmicutes	Clostridia	Clostridiales	Lachnospiraceae	Lachnospiraceae_unclassified
Otu00381	acetic	0.305	-0.00518374	1436	7.62659e-05	Firmicutes	Clostridia	Clostridiales	Lachnospiraceae	Blautia
Otu00061	acetic	0.303	-0.00493456	39859	0.00211691	Firmicutes	Clostridia	Clostridiales	Lachnospiraceae	Lachnospiraceae_unclassified
Otu00391	acetic	0.302	0.00354497	877	4.65775e-05	Firmicutes	Clostridia	Clostridiales	Lachnospiraceae	Lachnospiraceae_unclassified
Otu00440	acetic	0.298	0.00197518	471	2.50148e-05	Firmicutes	Erysipelotrichi	Erysipelotrichales	Erysipelotrichaceae	Erysipelotrichaceae_unclassified
Otu00345	acetic	0.297	-0.00373624	1308	6.94679e-05	Firmicutes	Clostridia	Clostridiales	Lachnospiraceae	Lachnospiraceae_unclassified
Otu00167	acetic	0.296	-0.0038464	8911	0.000473263	Firmicutes	Clostridia	Clostridiales	Lachnospiraceae	Lachnospiraceae_unclassified
Otu00174	acetic	0.293	-0.00313541	8244	0.000437839	Firmicutes	Clostridia	Clostridiales	Ruminococcaceae	Acetanaerobacterium
Otu00239	acetic	0.293	-0.00440509	4071	0.000216211	Firmicutes	Clostridia	Clostridiales	Lachnospiraceae	Lachnospiraceae_unclassified
Otu00122	acetic	0.292	0.00429075	14325	0.0007608	Firmicutes	Clostridia	Clostridiales	Lachnospiraceae	Lachnospiraceae_unclassified
Otu00187	acetic	0.292	-0.00319032	7238	0.00038441	Firmicutes	Clostridia	Clostridiales	Ruminococcaceae	Ruminococcaceae_unclassified
Otu00256	acetic	0.292	0.00466905	3513	0.000186575	Bacteria_unclassified	Bacteria_unclassified	Bacteria_unclassified	Bacteria_unclassified	Bacteria_unclassified
Otu00507	acetic	0.292	0.00426204	145	7.70095e-06	Firmicutes	Erysipelotrichi	Erysipelotrichales	Erysipelotrichaceae	Erysipelotrichaceae_unclassified
Otu00353	acetic	0.291	-0.00488454	1248	6.62813e-05	Firmicutes	Clostridia	Clostridiales	Lachnospiraceae	Blautia
Otu00185	acetic	0.289	-0.00445013	7288	0.000387066	Firmicutes	Clostridia	Clostridiales	Lachnospiraceae	Dorea
Otu00191	acetic	0.289	0.00331606	7166	0.000380586	Firmicutes	Clostridia	Clostridiales	Ruminococcaceae	uncultured
Otu00198	acetic	0.289	-0.0038732	13554	0.000719853	Firmicutes	Clostridia	Clostridiales	Lachnospiraceae	uncultured
Otu00254	acetic	0.289	0.00518864	3659	0.000194329	Firmicutes	Clostridia	Clostridiales	Lachnospiraceae	Lachnospiraceae_unclassified
Otu00087	acetic	0.288	0.00402797	24430	0.00129748	Firmicutes	Clostridia	Clostridiales	Lachnospiraceae	Lachnospiraceae_unclassified
Otu00651	acetic	0.287	-3.61809e-05	14	7.4354e-07	Firmicutes	Clostridia	Clostridiales	Ruminococcaceae	Subdoligranulum
Otu00153	acetic	0.286	0.00383113	10791	0.00057311	Firmicutes	Bacilli	Lactobacillales	Enterococcaceae	Enterococcus
Otu00604	acetic	0.286	0.000711509	29	1.54019e-06	Firmicutes	Clostridia	Clostridiales	Clostridiales_unclassified	Clostridiales_unclassified
Otu00113	acetic	0.285	0.00087566	16151	0.000857779	Actinobacteria	Actinobacteria	Coriobacteriales	Coriobacteriaceae	Adlercreutzia
Otu00131	acetic	0.285	-0.00370226	13095	0.000695475	Firmicutes	Clostridia	Clostridiales	Ruminococcaceae	Oscillibacter
Otu00262	acetic	0.285	-0.00272264	3328	0.00017675	Firmicutes	Clostridia	Clostridiales	Lachnospiraceae	Incertae_Sedis
Otu00069	acetic	0.284	0.00412791	31424	0.00166893	Firmicutes	Clostridia	Clostridiales	Lachnospiraceae	Lachnospiraceae_unclassified
Otu00144	acetic	0.282	0.00321969	11861	0.000629937	Firmicutes	Clostridia	Clostridiales	Lachnospiraceae	Lachnospiraceae_unclassified
Otu00465	acetic	0.282	0.00226856	321	1.70483e-05	Firmicutes	Clostridia	Clostridiales	Lachnospiraceae	Blautia
Otu00076	acetic	0.281	0.00298467	30008	0.00159372	Firmicutes	Clostridia	Clostridiales	Lachnospiraceae	Lachnospiraceae_unclassified
Otu00102	acetic	0.28	-0.00252133	19677	0.00104505	Firmicutes	Clostridia	Clostridiales	Lachnospiraceae	Lachnospiraceae_unclassified
Otu00403	acetic	0.28	-0.00204234	969	5.14636e-05	Firmicutes	Clostridia	Clostridiales	Lachnospiraceae	Lachnospiraceae_unclassified
Otu00461	acetic	0.28	0.00116178	337	1.78981e-05	Firmicutes	Clostridia	Clostridiales	Family_XIII_Incertae_Sedis	uncultured
Otu00303	acetic	0.279	-0.00223369	2106	0.00011185	Firmicutes	Clostridia	Clostridiales	Lachnospiraceae	Lachnospiraceae_unclassified
Otu00228	acetic	0.278	-0.00270307	4565	0.000242447	Firmicutes	Clostridia	Clostridiales	Lachnospiraceae	Coprococcus
Otu00002	acetic	0.277	0.000663063	2396605	0.127284	Bacteroidetes	Bacteroidia	Bacteroidales	S24-7	S24-7_unclassified
Otu00010	acetic	0.276	-0.000737376	365316	0.0194019	Bacteria_unclassified	Bacteria_unclassified	Bacteria_unclassified	Bacteria_unclassified	Bacteria_unclassified
Otu00058	acetic	0.276	0.00295854	42913	0.00227911	Firmicutes	Clostridia	Clostridiales	Lachnospiraceae	Blautia
Otu00169	acetic	0.276	-0.00380419	8856	0.000470342	Firmicutes	Clostridia	Clostridiales	Lachnospiraceae	Lachnospiraceae_unclassified
Otu00580	acetic	0.276	0.00105441	44	2.33684e-06	Bacteria_unclassified	Bacteria_unclassified	Bacteria_unclassified	Bacteria_unclassified	Bacteria_unclassified
Otu00202	acetic	0.275	0.00265191	6276	0.000333318	Firmicutes	Clostridia	Clostridiales	Lachnospiraceae	Lachnospiraceae_unclassified
Otu00255	acetic	0.275	-0.0037449	4510	0.000239526	Bacteria_unclassified	Bacteria_unclassified	Bacteria_unclassified	Bacteria_unclassified	Bacteria_unclassified
Otu00270	acetic	0.275	-0.00351396	3138	0.000166659	Firmicutes	Clostridia	Clostridiales	Lachnospiraceae	Incertae_Sedis
Otu00166	acetic	0.274	0.00189227	9044	0.000480327	Firmicutes	Clostridia	Clostridiales	Clostridiales_unclassified	Clostridiales_unclassified
Otu00242	acetic	0.274	-0.00338536	3940	0.000209253	Firmicutes	Clostridia	Clostridiales	Ruminococcaceae	uncultured
Otu00701	acetic	0.274	-0.00176045	8	4.2488e-07	Firmicutes	Clostridia	Clostridiales	Clostridiales_unclassified	Clostridiales_unclassified
Otu00030	acetic	0.273	0.000289579	110132	0.00584911	Firmicutes	Bacilli	Lactobacillales	Streptococcaceae	Lactococcus
Otu00331	acetic	0.273	-0.00335622	1464	7.7753e-05	Firmicutes	Clostridia	Clostridiales	Lachnospiraceae	Lachnospiraceae_unclassified
Otu00441	acetic	0.273	-0.00277308	464	2.4643e-05	Firmicutes	Bacilli	Lactobacillales	Aerococcaceae	Aerococcus
Otu00547	acetic	0.273	0.00370231	76	4.03636e-06	Firmicutes	Clostridia	Clostridiales	Ruminococcaceae	Incertae_Sedis
Otu00234	acetic	0.272	-0.00328233	4377	0.000232462	Firmicutes	Clostridia	Clostridiales	Ruminococcaceae	Ruminococcaceae_unclassified
Otu00385	acetic	0.272	0.00201292	989	5.25258e-05	Firmicutes	Clostridia	Clostridiales	Ruminococcaceae	Ruminococcaceae_unclassified
Otu00072	acetic	0.271	-0.00140992	31135	0.00165358	Firmicutes	Clostridia	Clostridiales	Ruminococcaceae	uncultured
Otu00155	acetic	0.271	0.00254771	10610	0.000563497	Firmicutes	Clostridia	Clostridiales	Lachnospiraceae	Lachnospiraceae_unclassified
Otu00246	acetic	0.271	0.00173242	3811	0.000202402	Firmicutes	Clostridia	Clostridiales	Lachnospiraceae	Blautia
Otu00326	acetic	0.271	-0.00329832	1566	8.31702e-05	Firmicutes	Clostridia	Clostridiales	Lachnospiraceae	uncultured
Otu00444	acetic	0.271	0.00294738	470	2.49617e-05	Firmicutes	Firmicutes_unclassified	Firmicutes_unclassified	Firmicutes_unclassified	Firmicutes_unclassified
Otu00553	acetic	0.271	-0.000424289	69	3.66459e-06	Bacteria_unclassified	Bacteria_unclassified	Bacteria_unclassified	Bacteria_unclassified	Bacteria_unclassified
Otu00110	acetic	0.27	0.00182299	16601	0.000881679	Proteobacteria	Gammaproteobacteria	Enterobacteriales	Enterobacteriaceae	Enteric_Bacteria_cluster
Otu00417	acetic	0.27	0.00269908	1028	5.45971e-05	Firmicutes	Mollicutes	Mollicutes_unclassified	Mollicutes_unclassified	Mollicutes_unclassified
Otu00150	acetic	0.269	-0.00258303	10988	0.000583572	Firmicutes	Clostridia	Clostridiales	Family_XIII_Incertae_Sedis	Family_XIII_Incertae_Sedis_unclassified
Otu00176	acetic	0.269	-0.00177405	8127	0.000431625	Deferribacteres	Deferribacteres	Deferribacterales	Deferribacteraceae	Mucispirillum
Otu00501	acetic	0.269	0.0022057	163	8.65693e-06	Firmicutes	Clostridia	Clostridiales	Ruminococcaceae	Ruminococcaceae_unclassified
Otu00559	acetic	0.269	-0.000840879	81	4.30191e-06	Firmicutes	Clostridia	Clostridiales	Clostridiales_unclassified	Clostridiales_unclassified
Otu00220	acetic	0.267	0.00369891	5102	0.000270967	Firmicutes	Clostridia	Clostridiales	Lachnospiraceae	Lachnospiraceae_unclassified
Otu00036	acetic	0.266	0.000423347	93611	0.00497168	Proteobacteria	Betaproteobacteria	Burkholderiales	Alcaligenaceae	Parasutterella
Otu00054	acetic	0.266	0.00151001	48262	0.00256319	Firmicutes	Clostridia	Clostridiales	Ruminococcaceae	Ruminococcaceae_unclassified
Otu00055	acetic	0.266	-0.00136466	47654	0.0025309	Firmicutes	Clostridia	Clostridiales	Ruminococcaceae	Incertae_Sedis
Otu00065	acetic	0.266	-0.00164173	35012	0.00185949	Bacteria_unclassified	Bacteria_unclassified	Bacteria_unclassified	Bacteria_unclassified	Bacteria_unclassified
Otu00140	acetic	0.266	-0.00139079	12488	0.000663237	Firmicutes	Clostridia	Clostridiales	Clostridiales_unclassified	Clostridiales_unclassified
Otu00224	acetic	0.266	0.00116404	4839	0.000256999	Firmicutes	Clostridia	Clostridiales	Clostridiales_unclassified	Clostridiales_unclassified
Otu00227	acetic	0.266	0.000740379	4592	0.000243881	Firmicutes	Erysipelotrichi	Erysipelotrichales	Erysipelotrichaceae	Incertae_Sedis
Otu00253	acetic	0.266	0.00309582	3677	0.000195285	Firmicutes	Clostridia	Clostridiales	Lachnospiraceae	Lachnospiraceae_unclassified
Otu00133	acetic	0.265	-0.0012713	13130	0.000697334	Proteobacteria	Proteobacteria_unclassified	Proteobacteria_unclassified	Proteobacteria_unclassified	Proteobacteria_unclassified
Otu00161	acetic	0.265	-0.00215474	9754	0.000518035	Firmicutes	Clostridia	Clostridiales	Lachnospiraceae	Lachnospiraceae_unclassified
Otu00401	acetic	0.265	0.000884857	799	4.24349e-05	Firmicutes	Clostridia	Clostridiales	Lachnospiraceae	Blautia
Otu00481	acetic	0.265	0.000325957	238	1.26402e-05	Firmicutes	Erysipelotrichi	Erysipelotrichales	Erysipelotrichaceae	Erysipelotrichaceae_unclassified
Otu00586	acetic	0.265	-0.00135226	39	2.07129e-06	Bacteria_unclassified	Bacteria_unclassified	Bacteria_unclassified	Bacteria_unclassified	Bacteria_unclassified
Otu00236	acetic	0.264	-0.00357324	4256	0.000226036	Firmicutes	Clostridia	Clostridiales	Ruminococcaceae	Ruminococcaceae_unclassified
Otu00475	acetic	0.264	0.00302466	478	2.53866e-05	Bacteria_unclassified	Bacteria_unclassified	Bacteria_unclassified	Bacteria_unclassified	Bacteria_unclassified
Otu00478	acetic	0.263	-0.00289159	258	1.37024e-05	Firmicutes	Bacilli	Bacillales	Bacillales_unclassified	Bacillales_unclassified
Otu00063	acetic	0.262	-0.00350598	36667	0.00194738	Firmicutes	Clostridia	Clostridiales	Lachnospiraceae	Blautia
Otu00104	acetic	0.262	-0.00162038	18454	0.000980092	Firmicutes	Clostridia	Clostridiales	Ruminococcaceae	Ruminococcaceae_unclassified
Otu00274	acetic	0.262	0.00114466	3013	0.00016002	Firmicutes	Clostridia	Clostridiales	Lachnospiraceae	Blautia
Otu00296	acetic	0.262	-0.00155234	2230	0.000118435	Firmicutes	Clostridia	Clostridiales	Lachnospiraceae	Lachnospiraceae_unclassified
Otu00716	acetic	0.262	-0.00126	6	3.1866e-07	Firmicutes	Clostridia	Clostridiales	Veillonellaceae	Megasphaera
Otu00821	acetic	0.262	0.00109653	4	2.1244e-07	Firmicutes	Clostridia	Clostridiales	Veillonellaceae	Veillonellaceae_unclassified
Otu00107	acetic	0.261	-0.001242	17271	0.000917262	Firmicutes	Clostridia	Clostridiales	Lachnospiraceae	Lachnospiraceae_unclassified
Otu00138	acetic	0.261	0.00100006	12455	0.000661485	Bacteria_unclassified	Bacteria_unclassified	Bacteria_unclassified	Bacteria_unclassified	Bacteria_unclassified
Otu00319	acetic	0.261	-0.00105739	1745	9.26769e-05	Firmicutes	Clostridia	Clostridiales	Ruminococcaceae	Ruminococcaceae_unclassified
Otu00350	acetic	0.261	-0.00284328	1263	6.70779e-05	Firmicutes	Clostridia	Clostridiales	Ruminococcaceae	Acetanaerobacterium
Otu00515	acetic	0.261	0.00193517	140	7.4354e-06	Firmicutes	Clostridia	Clostridiales	Clostridiales_unclassified	Clostridiales_unclassified
Otu00134	acetic	0.26	-0.00239222	12952	0.00068788	Firmicutes	Clostridia	Clostridiales	Lachnospiraceae	Lachnospiraceae_unclassified
Otu00263	acetic	0.26	-0.000277748	3260	0.000173139	Firmicutes	Clostridia	Clostridiales	Ruminococcaceae	Ruminococcaceae_unclassified
Otu00373	acetic	0.26	-0.00291056	1028	5.45971e-05	Actinobacteria	Actinobacteria	Actinomycetales	Micrococcaceae	Micrococcaceae_unclassified
Otu00378	acetic	0.26	-0.0011388	955	5.072e-05	Firmicutes	Clostridia	Clostridiales	Clostridiales_unclassified	Clostridiales_unclassified
Otu00492	acetic	0.26	0.000257543	200	1.0622e-05	Firmicutes	Bacilli	Lactobacillales	Carnobacteriaceae	Granulicatella
Otu00026	acetic	0.259	-1.26869e-05	136413	0.00724489	Firmicutes	Clostridia	Clostridiales	Ruminococcaceae	Ruminococcaceae_unclassified
Otu00067	acetic	0.259	-0.0020475	31796	0.00168868	Firmicutes	Clostridia	Clostridiales	Ruminococcaceae	Ruminococcus
Otu00213	acetic	0.259	-0.00252341	5580	0.000296354	Bacteria_unclassified	Bacteria_unclassified	Bacteria_unclassified	Bacteria_unclassified	Bacteria_unclassified
Otu00325	acetic	0.259	-0.00160919	1581	8.39669e-05	Firmicutes	Clostridia	Clostridiales	Lachnospiraceae	Incertae_Sedis
Otu00339	acetic	0.259	0.00164372	1354	7.19109e-05	Firmicutes	Clostridia	Clostridiales	Lachnospiraceae	Lachnospiraceae_unclassified
Otu00621	acetic	0.259	-6.51606e-05	22	1.16842e-06	Firmicutes	Clostridia	Clostridiales	Lachnospiraceae	Lachnospiraceae_unclassified
Otu00117	acetic	0.258	-0.000500018	15364	0.000815982	Firmicutes	Firmicutes_unclassified	Firmicutes_unclassified	Firmicutes_unclassified	Firmicutes_unclassified
Otu00316	acetic	0.258	-0.000156952	1826	9.69788e-05	Firmicutes	Clostridia	Clostridiales	Lachnospiraceae	Lachnospiraceae_unclassified
Otu00411	acetic	0.258	-0.0012394	729	3.87172e-05	Firmicutes	Erysipelotrichi	Erysipelotrichales	Erysipelotrichaceae	Incertae_Sedis
Otu00212	acetic	0.257	-0.00101872	6401	0.000339957	Firmicutes	Clostridia	Clostridiales	Ruminococcaceae	Ruminococcaceae_unclassified
Otu00352	acetic	0.257	0.00228881	2296	0.000121941	Firmicutes	Clostridia	Clostridiales	Ruminococcaceae	Incertae_Sedis
Otu00354	acetic	0.257	-0.00257807	1233	6.54846e-05	Firmicutes	Clostridia	Clostridiales	Lachnospiraceae	Lachnospiraceae_unclassified
Otu00355	acetic	0.257	-0.00111617	1225	6.50597e-05	Firmicutes	Clostridia	Clostridiales	Clostridiales_unclassified	Clostridiales_unclassified
Otu00008	acetic	0.256	-0.000948455	419947	0.0223034	Firmicutes	Bacilli	Lactobacillales	Lactobacillaceae	Lactobacillus
Otu00081	acetic	0.256	0.00147497	27616	0.00146669	Firmicutes	Clostridia	Clostridiales	Lachnospiraceae	Lachnospiraceae_unclassified
Otu00207	acetic	0.256	0.00232883	5930	0.000314942	Firmicutes	Clostridia	Clostridiales	Ruminococcaceae	uncultured
Otu00143	acetic	0.255	0.000984619	12124	0.000643905	Firmicutes	Clostridia	Clostridiales	Lachnospiraceae	Lachnospiraceae_unclassified
Otu00178	acetic	0.255	-0.00308119	7940	0.000421693	Firmicutes	Clostridia	Clostridiales	Lachnospiraceae	Lachnospiraceae_unclassified
Otu00181	acetic	0.255	0.00335554	7473	0.000396891	Firmicutes	Clostridia	Clostridiales	Ruminococcaceae	Incertae_Sedis
Otu00307	acetic	0.255	-0.00218931	2017	0.000107123	Firmicutes	Clostridia	Clostridiales	Ruminococcaceae	Incertae_Sedis
Otu00392	acetic	0.255	0.000572102	873	4.6365e-05	Firmicutes	Clostridia	Clostridiales	Clostridiales_unclassified	Clostridiales_unclassified
Otu00542	acetic	0.255	0.00114357	84	4.46124e-06	Firmicutes	Clostridia	Clostridia_unclassified	Clostridia_unclassified	Clostridia_unclassified
Otu00692	acetic	0.255	-0.000139641	15	7.9665e-07	Firmicutes	Firmicutes_unclassified	Firmicutes_unclassified	Firmicutes_unclassified	Firmicutes_unclassified
Otu00020	acetic	0.254	0.000406967	192323	0.0102143	Firmicutes	Clostridia	Clostridiales	Ruminococcaceae	Incertae_Sedis
Otu00027	acetic	0.254	0.000176078	134055	0.00711966	Firmicutes	Clostridia	Clostridiales	Lachnospiraceae	Roseburia
Otu00051	acetic	0.254	0.000392025	55542	0.00294983	Proteobacteria	Alphaproteobacteria	Alphaproteobacteria_unclassified	Alphaproteobacteria_unclassified	Alphaproteobacteria_unclassified
Otu00096	acetic	0.254	0.00203567	21423	0.00113778	Firmicutes	Clostridia	Clostridiales	Ruminococcaceae	Ruminococcaceae_unclassified
Otu00162	acetic	0.254	0.0010287	9637	0.000511821	Firmicutes	Clostridia	Clostridiales	Lachnospiraceae	Lachnospiraceae_unclassified
Otu00318	acetic	0.254	0.000534383	1782	9.4642e-05	Firmicutes	Clostridia	Clostridiales	Lachnospiraceae	Lachnospiraceae_unclassified
Otu00357	acetic	0.254	-0.0021128	1204	6.39444e-05	Firmicutes	Clostridia	Clostridiales	Lachnospiraceae	Lachnospiraceae_unclassified
Otu00386	acetic	0.254	0.00158929	909	4.8277e-05	Bacteria_unclassified	Bacteria_unclassified	Bacteria_unclassified	Bacteria_unclassified	Bacteria_unclassified
Otu00390	acetic	0.254	0.00071273	913	4.84894e-05	Firmicutes	Clostridia	Clostridiales	Clostridiaceae	Clostridium
Otu00428	acetic	0.254	-0.00101447	1885	0.000100112	Actinobacteria	Actinobacteria	Coriobacteriales	Coriobacterineae	Coriobacteriaceae
Otu00112	acetic	0.253	-0.00262731	16450	0.000873659	Firmicutes	Clostridia	Clostridiales	Ruminococcaceae	Ruminococcus
Otu00177	acetic	0.253	-0.00206028	7957	0.000422596	Firmicutes	Clostridia	Clostridiales	Peptostreptococcaceae	Incertae_Sedis
Otu00203	acetic	0.253	-0.000422989	6233	0.000331035	Firmicutes	Clostridia	Clostridiales	Lachnospiraceae	Lachnospiraceae_unclassified
Otu00232	acetic	0.253	0.00148631	4449	0.000236286	Firmicutes	Clostridia	Clostridiales	Ruminococcaceae	Ruminococcaceae_unclassified
Otu00252	acetic	0.253	0.000357383	3755	0.000199428	Firmicutes	Clostridia	Clostridiales	Ruminococcaceae	Ruminococcaceae_unclassified
Otu00300	acetic	0.253	0.0010302	2138	0.000113549	Firmicutes	Clostridia	Clostridiales	Clostridiales_unclassified	Clostridiales_unclassified
Otu00004	acetic	0.252	0.00104062	609415	0.032366	Bacteroidetes	Bacteroidia	Bacteroidales	S24-7	S24-7_unclassified
Otu00080	acetic	0.252	-0.000892108	27748	0.0014737	Firmicutes	Clostridia	Clostridiales	Lachnospiraceae	Lachnospiraceae_unclassified
Otu00083	acetic	0.252	0.00287941	26096	0.00138596	Firmicutes	Clostridia	Clostridiales	Ruminococcaceae	Acetanaerobacterium
Otu00195	acetic	0.252	-0.00247454	6832	0.000362847	Firmicutes	Clostridia	Clostridiales	Lachnospiraceae	Lachnospiraceae_unclassified
Otu00347	acetic	0.252	-0.00113476	1578	8.38075e-05	Bacteria_unclassified	Bacteria_unclassified	Bacteria_unclassified	Bacteria_unclassified	Bacteria_unclassified
Otu00538	acetic	0.252	-0.000362209	101	5.36411e-06	Bacteria_unclassified	Bacteria_unclassified	Bacteria_unclassified	Bacteria_unclassified	Bacteria_unclassified
Otu00612	acetic	0.252	-0.000381952	26	1.38086e-06	Firmicutes	Bacilli	Lactobacillales	Aerococcaceae	Flacklamia
Otu00084	acetic	0.251	0.00220457	25498	0.0013542	Firmicutes	Clostridia	Clostridiales	Lachnospiraceae	Incertae_Sedis
Otu00249	acetic	0.251	0.00174951	5682	0.000301771	Firmicutes	Clostridia	Clostridiales	Lachnospiraceae	Lachnospiraceae_unclassified
Otu00257	acetic	0.251	-0.000235176	3507	0.000186257	Firmicutes	Clostridia	Clostridiales	Lachnospiraceae	Lachnospiraceae_unclassified
Otu00367	acetic	0.251	0.00169802	1849	9.82004e-05	Firmicutes	Clostridia	Clostridiales	Ruminococcaceae	Ruminococcus
Otu00405	acetic	0.251	-0.00244384	788	4.18507e-05	Firmicutes	Clostridia	Clostridiales	Clostridiales_unclassified	Clostridiales_unclassified
Otu00035	acetic	0.25	-0.00140469	95178	0.0050549	Firmicutes	Clostridia	Clostridiales	Ruminococcaceae	Incertae_Sedis
Otu00053	acetic	0.25	-0.000221805	50050	0.00265815	Firmicutes	Clostridia	Clostridiales	Ruminococcaceae	Ruminococcaceae_unclassified
Otu00056	acetic	0.25	-0.00220485	47009	0.00249665	Firmicutes	Clostridia	Clostridiales	Lachnospiraceae	Incertae_Sedis
Otu00146	acetic	0.25	0.00115413	11427	0.000606888	Firmicutes	Clostridia	Clostridiales	Lachnospiraceae	Lachnospiraceae_unclassified
Otu00233	acetic	0.25	-0.00131315	4395	0.000233418	Firmicutes	Clostridia	Clostridiales	Clostridiales_unclassified	Clostridiales_unclassified
Otu00250	acetic	0.25	-0.00123245	4001	0.000212493	Firmicutes	Clostridia	Clostridiales	Ruminococcaceae	Ruminococcus
Otu00258	acetic	0.25	0.000269257	3476	0.00018461	Firmicutes	Clostridia	Clostridiales	Lachnospiraceae	Lachnospiraceae_unclassified
Otu00279	acetic	0.25	0.00238871	2746	0.00014584	Firmicutes	Clostridia	Clostridiales	Ruminococcaceae	Incertae_Sedis
Otu00409	acetic	0.25	0.00141429	776	4.12133e-05	Bacteria_unclassified	Bacteria_unclassified	Bacteria_unclassified	Bacteria_unclassified	Bacteria_unclassified
Otu00497	acetic	0.25	0.000414184	184	9.77224e-06	Firmicutes	Clostridia	Clostridiales	Clostridiales_unclassified	Clostridiales_unclassified
Otu00511	acetic	0.25	-0.000790881	146	7.75406e-06	Firmicutes	Erysipelotrichi	Erysipelotrichales	Erysipelotrichaceae	Erysipelotrichaceae_unclassified
Otu00568	acetic	0.25	-0.00208046	60	3.1866e-06	Firmicutes	Clostridia	Clostridiales	Clostridiales_unclassified	Clostridiales_unclassified
Otu00021	acetic	0.249	-0.000161371	169817	0.00901898	Firmicutes	Clostridia	Clostridiales	Ruminococcaceae	Incertae_Sedis
Otu00094	acetic	0.249	-0.000824102	21216	0.00112678	Firmicutes	Clostridia	Clostridiales	Ruminococcaceae	Ruminococcaceae_unclassified
Otu00109	acetic	0.249	0.000717514	17087	0.00090749	Firmicutes	Clostridia	Clostridiales	Lachnospiraceae	Incertae_Sedis
Otu00193	acetic	0.249	-0.0012302	7076	0.000375806	Firmicutes	Clostridia	Clostridiales	Ruminococcaceae	Ruminococcaceae_unclassified
Otu00321	acetic	0.249	0.0008439	1689	8.97028e-05	Firmicutes	Clostridia	Clostridiales	Ruminococcaceae	uncultured
Otu00446	acetic	0.249	-0.00257593	449	2.38464e-05	Firmicutes	Bacilli	Bacillales	Bacillales_unclassified	Bacillales_unclassified
Otu00678	acetic	0.249	0.000487859	10	5.311e-07	Bacteroidetes	Bacteroidia	Bacteroidales	Prevotellaceae	Prevotella
Otu00001	acetic	0.248	-0.000832011	3446971	0.183069	Verrucomicrobia	Verrucomicrobiae	Verrucomicrobiales	Verrucomicrobiaceae	Akkermansia
Otu00042	acetic	0.248	-0.00243644	77722	0.00412781	Firmicutes	Firmicutes_unclassified	Firmicutes_unclassified	Firmicutes_unclassified	Firmicutes_unclassified
Otu00064	acetic	0.248	-9.83104e-05	35178	0.0018683	Firmicutes	Clostridia	Clostridiales	Clostridiales_unclassified	Clostridiales_unclassified
Otu00184	acetic	0.248	-0.00232507	7294	0.000387384	Firmicutes	Clostridia	Clostridiales	Ruminococcaceae	Ruminococcaceae_unclassified
Otu00186	acetic	0.248	0.000252261	7294	0.000387384	Firmicutes	Clostridia	Clostridiales	Clostridiales_unclassified	Clostridiales_unclassified
Otu00335	acetic	0.248	0.000778406	1390	7.38229e-05	Firmicutes	Clostridia	Clostridiales	Ruminococcaceae	Ruminococcaceae_unclassified
Otu00123	acetic	0.247	0.00116867	14287	0.000758782	Firmicutes	Clostridia	Clostridiales	Ruminococcaceae	Ruminococcaceae_unclassified
Otu00165	acetic	0.247	-0.000725748	9130	0.000484894	Firmicutes	Clostridia	Clostridiales	Lachnospiraceae	Lachnospiraceae_unclassified
Otu00172	acetic	0.247	-0.00100146	8466	0.000449629	Actinobacteria	Actinobacteria	Coriobacteriales	Coriobacteriaceae	Adlercreutzia
Otu00304	acetic	0.247	0.00168179	2080	0.000110469	Firmicutes	Clostridia	Clostridiales	Lachnospiraceae	Lachnospiraceae_unclassified
Otu00310	acetic	0.247	-0.000363584	1955	0.00010383	Firmicutes	Clostridia	Clostridiales	Ruminococcaceae	Incertae_Sedis
Otu00320	acetic	0.247	0.00101084	1718	9.12429e-05	Firmicutes	Clostridia	Clostridiales	Ruminococcaceae	Incertae_Sedis
Otu00344	acetic	0.247	-0.000667922	1321	7.01583e-05	Firmicutes	Clostridia	Clostridiales	Lachnospiraceae	Lachnospiraceae_unclassified
Otu00372	acetic	0.247	0.00236257	1034	5.49157e-05	Firmicutes	Clostridia	Clostridiales	Lachnospiraceae	Lachnospiraceae_unclassified
Otu00451	acetic	0.247	-0.00099727	406	2.15627e-05	Firmicutes	Clostridia	Clostridiales	Clostridiales_unclassified	Clostridiales_unclassified
Otu00519	acetic	0.247	-0.00164248	334	1.77387e-05	Firmicutes	Firmicutes_unclassified	Firmicutes_unclassified	Firmicutes_unclassified	Firmicutes_unclassified
Otu00608	acetic	0.247	-0.00103294	53	2.81483e-06	Bacteroidetes	Bacteroidia	Bacteroidales	Bacteroidales_unclassified	Bacteroidales_unclassified
Otu00009	acetic	0.246	-0.00124706	389655	0.0206946	Bacteroidetes	Bacteroidia	Bacteroidales	Rikenellaceae	Alistipes
Otu00229	acetic	0.246	0.00202492	4548	0.000241544	Firmicutes	Clostridia	Clostridiales	Lachnospiraceae	Incertae_Sedis
Otu00276	acetic	0.246	0.0021018	2824	0.000149983	Firmicutes	Clostridia	Clostridiales	Lachnospiraceae	Lachnospiraceae_unclassified
Otu00029	acetic	0.245	-4.15236e-05	117022	0.00621504	Firmicutes	Clostridia	Clostridiales	Lachnospiraceae	Blautia
Otu00034	acetic	0.245	-0.00184343	97393	0.00517254	Firmicutes	Bacilli	Lactobacillales	Lactobacillaceae	Lactobacillus
Otu00046	acetic	0.245	-0.000881742	68101	0.00361684	Firmicutes	Clostridia	Clostridiales	Lachnospiraceae	Incertae_Sedis
Otu00137	acetic	0.245	-0.00204508	12694	0.000674178	Firmicutes	Erysipelotrichi	Erysipelotrichales	Erysipelotrichaceae	Allobaculum
Otu00157	acetic	0.245	-0.00158061	11536	0.000612677	Firmicutes	Clostridia	Clostridiales	Lachnospiraceae	Incertae_Sedis
Otu00210	acetic	0.245	-0.00240436	5799	0.000307985	Firmicutes	Clostridia	Clostridiales	Lachnospiraceae	Lachnospiraceae_unclassified
Otu00267	acetic	0.245	-0.00111212	3218	0.000170908	Firmicutes	Clostridia	Clostridiales	Lachnospiraceae	Lachnospiraceae_unclassified
Otu00289	acetic	0.245	-0.000469955	5168	0.000274472	Firmicutes	Clostridia	Clostridiales	Lachnospiraceae	Lachnospiraceae_unclassified
Otu00302	acetic	0.245	0.00242692	2730	0.00014499	Firmicutes	Clostridia	Clostridiales	Ruminococcaceae	uncultured
Otu00308	acetic	0.245	-0.0011618	2285	0.000121356	Firmicutes	Clostridia	Clostridiales	Ruminococcaceae	Ruminococcaceae_unclassified
Otu00314	acetic	0.245	-0.000266376	1872	9.94219e-05	Bacteria_unclassified	Bacteria_unclassified	Bacteria_unclassified	Bacteria_unclassified	Bacteria_unclassified
Otu00328	acetic	0.245	-0.000605792	4649	0.000246908	Firmicutes	Clostridia	Clostridiales	Ruminococcaceae	Ruminococcaceae_unclassified
Otu00484	acetic	0.245	0.00108312	294	1.56143e-05	Firmicutes	Clostridia	Clostridiales	Clostridiales_unclassified	Clostridiales_unclassified
Otu00007	acetic	0.244	-0.00134185	422609	0.0224448	Firmicutes	Clostridia	Clostridiales	Ruminococcaceae	Ruminococcaceae_unclassified
Otu00082	acetic	0.244	0.000954255	27279	0.00144879	Firmicutes	Clostridia	Clostridiales	Lachnospiraceae	Lachnospiraceae_unclassified
Otu00125	acetic	0.244	0.00134761	14039	0.000745611	Firmicutes	Erysipelotrichi	Erysipelotrichales	Erysipelotrichaceae	Incertae_Sedis
Otu00129	acetic	0.244	0.00118435	13391	0.000711196	Firmicutes	Clostridia	Clostridiales	Ruminococcaceae	Oscillibacter
Otu00226	acetic	0.244	0.00172446	4734	0.000251423	Firmicutes	Clostridia	Clostridiales	Lachnospiraceae	Lachnospiraceae_unclassified
Otu00264	acetic	0.244	-0.00186653	3247	0.000172448	Firmicutes	Clostridia	Clostridiales	Ruminococcaceae	uncultured
Otu00346	acetic	0.244	-3.60176e-05	1298	6.89368e-05	Firmicutes	Clostridia	Clostridiales	Ruminococcaceae	Ruminococcaceae_unclassified
Otu00544	acetic	0.244	0.00184016	83	4.40813e-06	Firmicutes	Clostridia	Clostridiales	Lachnospiraceae	Lachnospiraceae_unclassified
Otu00090	acetic	0.243	-0.000593293	22477	0.00119375	Firmicutes	Clostridia	Clostridiales	Lachnospiraceae	Incertae_Sedis
Otu00116	acetic	0.243	-0.00116988	15486	0.000822461	Firmicutes	Clostridia	Clostridiales	Lachnospiraceae	Lachnospiraceae_unclassified
Otu00145	acetic	0.243	0.000989575	11784	0.000625848	Firmicutes	Clostridia	Clostridiales	Family_XIII_Incertae_Sedis	Family_XIII_Incertae_Sedis_unclassified
Otu00158	acetic	0.243	-0.00089516	10311	0.000547617	Firmicutes	Clostridia	Clostridiales	Lachnospiraceae	Lachnospiraceae_unclassified
Otu00175	acetic	0.243	0.000415972	8238	0.00043752	Firmicutes	Clostridia	Clostridiales	Ruminococcaceae	uncultured
Otu00182	acetic	0.243	-0.00205649	7341	0.00038988	Firmicutes	Clostridia	Clostridiales	Lachnospiraceae	Lachnospiraceae_unclassified
Otu00192	acetic	0.243	-0.00255474	7106	0.0003774	Firmicutes	Clostridia	Clostridiales	Lachnospiraceae	Incertae_Sedis
Otu00201	acetic	0.243	0.000586744	6368	0.000338204	Firmicutes	Bacilli	Lactobacillales	Streptococcaceae	Streptococcus
Otu00269	acetic	0.243	-0.000991727	3193	0.00016958	Firmicutes	Clostridia	Clostridiales	Ruminococcaceae	Ruminococcaceae_unclassified
Otu00356	acetic	0.243	-0.00224407	1224	6.50066e-05	Firmicutes	Clostridia	Clostridiales	Ruminococcaceae	Ruminococcaceae_unclassified
Otu00363	acetic	0.243	0.00106995	1127	5.98549e-05	Firmicutes	Clostridia	Clostridiales	Ruminococcaceae	Ruminococcaceae_unclassified
Otu00402	acetic	0.243	-0.00182038	798	4.23818e-05	Firmicutes	Firmicutes_unclassified	Firmicutes_unclassified	Firmicutes_unclassified	Firmicutes_unclassified
Otu00066	acetic	0.242	-0.000728876	33798	0.00179501	Firmicutes	Clostridia	Clostridiales	Ruminococcaceae	Incertae_Sedis
Otu00156	acetic	0.242	0.000562402	10448	0.000554893	Actinobacteria	Actinobacteria	Actinomycetales	Micrococcaceae	Rothia
Otu00012	acetic	0.241	-0.00135238	270440	0.0143631	Firmicutes	Clostridia	Clostridiales	Lachnospiraceae	Lachnospiraceae_unclassified
Otu00022	acetic	0.241	-0.000560768	158352	0.00841007	Bacteroidetes	Bacteroidia	Bacteroidales	Prevotellaceae	Prevotella
Otu00092	acetic	0.241	-0.00250606	21866	0.0011613	Firmicutes	Clostridia	Clostridiales	Lachnospiraceae	Lachnospiraceae_unclassified
Otu00141	acetic	0.241	0.00150517	12207	0.000648314	Firmicutes	Clostridia	Clostridiales	Lachnospiraceae	Lachnospiraceae_unclassified
Otu00180	acetic	0.241	-0.000773375	7589	0.000403052	Bacteria_unclassified	Bacteria_unclassified	Bacteria_unclassified	Bacteria_unclassified	Bacteria_unclassified
Otu00275	acetic	0.241	-0.000260231	4938	0.000262257	Firmicutes	Firmicutes_unclassified	Firmicutes_unclassified	Firmicutes_unclassified	Firmicutes_unclassified
Otu00287	acetic	0.241	-0.000896097	2674	0.000142016	Firmicutes	Clostridia	Clostridiales	Lachnospiraceae	Lachnospiraceae_unclassified
Otu00006	acetic	0.24	-0.00101038	429801	0.0228267	Firmicutes	Clostridia	Clostridiales	Clostridiaceae	Clostridium
Otu00045	acetic	0.24	-0.000608298	68918	0.00366023	Firmicutes	Clostridia	Clostridiales	Ruminococcaceae	Ruminococcaceae_unclassified
Otu00241	acetic	0.24	0.000416706	3956	0.000210103	Firmicutes	Clostridia	Clostridiales	Lachnospiraceae	Incertae_Sedis
Otu00273	acetic	0.24	-0.00159843	3026	0.000160711	Firmicutes	Clostridia	Clostridiales	Lachnospiraceae	Incertae_Sedis
Otu00336	acetic	0.24	-0.000942626	5365	0.000284935	Firmicutes	Clostridia	Clostridiales	Ruminococcaceae	Ruminococcaceae_unclassified
Otu00624	acetic	0.24	-0.000134852	34	1.80574e-06	Bacteroidetes	Bacteroidia	Bacteroidales	Prevotellaceae	Prevotellaceae_unclassified
Otu00037	acetic	0.239	-0.00143906	91694	0.00486987	Firmicutes	Clostridia	Clostridiales	Lachnospiraceae	Lachnospiraceae_unclassified
Otu00135	acetic	0.239	0.000810915	12898	0.000685013	Firmicutes	Clostridia	Clostridiales	Ruminococcaceae	uncultured
Otu00136	acetic	0.239	-0.000365301	12973	0.000688996	Firmicutes	Clostridia	Clostridiales	Ruminococcaceae	Ruminococcaceae_unclassified
Otu00160	acetic	0.239	-0.00120095	9886	0.000525045	Bacteria_unclassified	Bacteria_unclassified	Bacteria_unclassified	Bacteria_unclassified	Bacteria_unclassified
Otu00173	acetic	0.239	-0.00097057	8307	0.000441185	Firmicutes	Clostridia	Clostridiales	Lachnospiraceae	Incertae_Sedis
Otu00208	acetic	0.239	0.00135061	5893	0.000312977	Firmicutes	Clostridia	Clostridiales	Ruminococcaceae	Ruminococcaceae_unclassified
Otu00248	acetic	0.239	-0.000409447	3776	0.000200543	Firmicutes	Clostridia	Clostridiales	Lachnospiraceae	Lachnospiraceae_unclassified
Otu00265	acetic	0.239	0.00028517	3236	0.000171864	Firmicutes	Clostridia	Clostridiales	Clostridiales_unclassified	Clostridiales_unclassified
Otu00288	acetic	0.239	-0.00254023	2354	0.000125021	Firmicutes	Clostridia	Clostridiales	Ruminococcaceae	Ruminococcaceae_unclassified
Otu00011	acetic	0.238	0.00105141	326892	0.0173612	Actinobacteria	Actinobacteria	Bifidobacteriales	Bifidobacteriaceae	Bifidobacterium
Otu00073	acetic	0.238	-0.00146143	31025	0.00164774	Firmicutes	Clostridia	Clostridiales	Lachnospiraceae	Lachnospiraceae_unclassified
Otu00223	acetic	0.238	0.00261505	4873	0.000258805	Firmicutes	Clostridia	Clostridiales	Ruminococcaceae	Ruminococcaceae_unclassified
Otu00266	acetic	0.238	0.000339962	3222	0.00017112	Firmicutes	Clostridia	Clostridiales	Lachnospiraceae	Lachnospiraceae_unclassified
Otu00283	acetic	0.238	0.00152564	2726	0.000144778	Firmicutes	Clostridia	Clostridiales	Clostridiales_unclassified	Clostridiales_unclassified
Otu00340	acetic	0.238	-0.000496595	1350	7.16985e-05	Firmicutes	Clostridia	Clostridiales	Lachnospiraceae	Incertae_Sedis
Otu00342	acetic	0.238	0.000468826	1338	7.10612e-05	Firmicutes	Mollicutes	RF9	RF9_unclassified	RF9_unclassified
Otu00464	acetic	0.238	-8.25523e-05	401	2.12971e-05	Firmicutes	Clostridia	Clostridiales	Ruminococcaceae	Ruminococcaceae_unclassified
Otu00594	acetic	0.238	-0.000224611	34	1.80574e-06	Firmicutes	Clostridia	Clostridiales	Lachnospiraceae	uncultured
Otu00017	acetic	0.237	-0.00128917	203267	0.0107955	Firmicutes	Clostridia	Clostridiales	Lachnospiraceae	uncultured
Otu00024	acetic	0.237	0.000229213	156427	0.00830783	Firmicutes	Clostridia	Clostridiales	Ruminococcaceae	Oscillibacter
Otu00033	acetic	0.237	-0.00124918	99063	0.00526123	Firmicutes	Clostridia	Clostridiales	Ruminococcaceae	Ruminococcaceae_unclassified
Otu00041	acetic	0.237	0.000379666	77830	0.00413355	Firmicutes	Bacilli	Lactobacillales	Lactobacillaceae	Lactobacillus
Otu00097	acetic	0.237	-0.000827877	21379	0.00113544	Firmicutes	Clostridia	Clostridiales	Ruminococcaceae	Oscillibacter
Otu00188	acetic	0.237	-0.00111671	7564	0.000401724	Firmicutes	Clostridia	Clostridiales	Ruminococcaceae	Ruminococcaceae_unclassified
Otu00221	acetic	0.237	-0.00116126	5086	0.000270117	Firmicutes	Clostridia	Clostridiales	Lachnospiraceae	Lachnospiraceae_unclassified
Otu00329	acetic	0.237	-0.000566955	1553	8.24798e-05	Firmicutes	Bacilli	Bacillales	Staphylococcaceae	Staphylococcus
Otu00334	acetic	0.237	0.00121833	1398	7.42478e-05	Firmicutes	Clostridia	Clostridiales	Lachnospiraceae	Lachnospiraceae_unclassified
Otu00395	acetic	0.237	-0.000822558	832	4.41875e-05	Firmicutes	Clostridia	Clostridiales	Ruminococcaceae	Ruminococcaceae_unclassified
Otu00724	acetic	0.237	-0.000320757	6	3.1866e-07	Proteobacteria	Gammaproteobacteria	Xanthomonadales	Xanthomonadaceae	Lysobacter
Otu00754	acetic	0.237	0.000488409	4	2.1244e-07	Bacteria_unclassified	Bacteria_unclassified	Bacteria_unclassified	Bacteria_unclassified	Bacteria_unclassified
Otu00040	acetic	0.236	0.000465888	82619	0.00438789	Firmicutes	Clostridia	Clostridiales	Ruminococcaceae	uncultured
Otu00079	acetic	0.236	-0.000493041	28013	0.00148777	Firmicutes	Clostridia	Clostridiales	Ruminococcaceae	Incertae_Sedis
Otu00103	acetic	0.236	3.3988e-05	19037	0.00101105	Firmicutes	Clostridia	Clostridiales	Lachnospiraceae	Lachnospiraceae_unclassified
Otu00148	acetic	0.236	-0.000478288	11098	0.000589415	Firmicutes	Clostridia	Clostridiales	Lachnospiraceae	Incertae_Sedis
Otu00199	acetic	0.236	-0.000550497	6662	0.000353819	Firmicutes	Clostridia	Clostridiales	Lachnospiraceae	Lachnospiraceae_unclassified
Otu00294	acetic	0.236	0.00130571	2240	0.000118966	Firmicutes	Clostridia	Clostridiales	Lachnospiraceae	Lachnospiraceae_unclassified
Otu00365	acetic	0.236	0.00110331	1104	5.86334e-05	Bacteria_unclassified	Bacteria_unclassified	Bacteria_unclassified	Bacteria_unclassified	Bacteria_unclassified
Otu00470	acetic	0.236	0.000330494	298	1.58268e-05	Bacteria_unclassified	Bacteria_unclassified	Bacteria_unclassified	Bacteria_unclassified	Bacteria_unclassified
Otu00005	acetic	0.235	0.000352234	603611	0.0320578	Firmicutes	Clostridia	Clostridiales	Ruminococcaceae	Ruminococcaceae_unclassified
Otu00015	acetic	0.235	-1.21442e-05	234303	0.0124438	Firmicutes	Clostridia	Clostridiales	Lachnospiraceae	Lachnospiraceae_unclassified
Otu00068	acetic	0.235	3.16951e-05	31305	0.00166261	Firmicutes	Erysipelotrichi	Erysipelotrichales	Erysipelotrichaceae	Allobaculum
Otu00095	acetic	0.235	-0.000224929	20989	0.00111473	Firmicutes	Clostridia	Clostridiales	Lachnospiraceae	Lachnospiraceae_unclassified
Otu00154	acetic	0.235	0.00111132	10721	0.000569392	Firmicutes	Clostridia	Clostridiales	Lachnospiraceae	Lachnospiraceae_unclassified
Otu00159	acetic	0.235	-0.000601815	10680	0.000567215	Firmicutes	Clostridia	Clostridiales	Lachnospiraceae	Lachnospiraceae_unclassified
Otu00243	acetic	0.235	-0.00148268	3880	0.000206067	Firmicutes	Clostridia	Clostridiales	Ruminococcaceae	Ruminococcaceae_unclassified
Otu00261	acetic	0.235	-0.00024177	3364	0.000178662	Firmicutes	Clostridia	Clostridiales	Lachnospiraceae	Lachnospiraceae_unclassified
Otu00323	acetic	0.235	-0.00104479	1646	8.7419e-05	Firmicutes	Clostridia	Clostridiales	Clostridiales_unclassified	Clostridiales_unclassified
Otu00018	acetic	0.234	3.86502e-05	201873	0.0107215	Bacteroidetes	Bacteroidia	Bacteroidales	Bacteroidaceae	Bacteroides
Otu00371	acetic	0.234	-0.000305021	1207	6.41037e-05	Firmicutes	Clostridia	Clostridiales	Ruminococcaceae	Ruminococcaceae_unclassified
Otu00493	acetic	0.234	-0.00100463	213	1.13124e-05	Bacteroidetes	Bacteroidia	Bacteroidales	S24-7	S24-7_unclassified
Otu00671	acetic	0.234	0.001061	12	6.3732e-07	Bacteroidetes	Bacteroidia	Bacteroidales	Prevotellaceae	Prevotella
Otu00016	acetic	0.233	-0.000820341	207515	0.0110211	Firmicutes	Clostridia	Clostridiales	Peptostreptococcaceae	Incertae_Sedis
Otu00028	acetic	0.233	-0.00156566	129758	0.00689144	Firmicutes	Clostridia	Clostridiales	Lachnospiraceae	Lachnospiraceae_unclassified
Otu00348	acetic	0.233	-0.00126176	1276	6.77683e-05	Firmicutes	Clostridia	Clostridiales	Clostridiales_unclassified	Clostridiales_unclassified
Otu00633	acetic	0.233	0.000952544	18	9.5598e-07	Firmicutes	Clostridia	Clostridiales	Ruminococcaceae	Ruminococcaceae_unclassified
Otu00044	acetic	0.232	-0.00280907	71942	0.00382084	Firmicutes	Clostridia	Clostridiales	Ruminococcaceae	Ruminococcaceae_unclassified
Otu00099	acetic	0.232	-0.000976316	20366	0.00108164	Firmicutes	Clostridia	Clostridiales	Ruminococcaceae	uncultured
Otu00115	acetic	0.232	0.000930771	15514	0.000823948	Firmicutes	Clostridia	Clostridiales	Lachnospiraceae	Incertae_Sedis
Otu00120	acetic	0.232	-0.00159553	14519	0.000771104	Firmicutes	Clostridia	Clostridiales	Lachnospiraceae	uncultured
Otu00147	acetic	0.232	-8.48498e-05	11181	0.000593823	Firmicutes	Clostridia	Clostridiales	Lachnospiraceae	Lachnospiraceae_unclassified
Otu00183	acetic	0.232	-0.000536741	7304	0.000387915	Firmicutes	Clostridia	Clostridiales	Ruminococcaceae	Ruminococcaceae_unclassified
Otu00292	acetic	0.232	-0.000320518	2300	0.000122153	Firmicutes	Clostridia	Clostridiales	Lachnospiraceae	Lachnospiraceae_unclassified
Otu00322	acetic	0.232	-0.00117738	2690	0.000142866	Firmicutes	Clostridia	Clostridiales	Lachnospiraceae	Incertae_Sedis
Otu00324	acetic	0.232	-7.21426e-05	1603	8.51353e-05	Firmicutes	Clostridia	Clostridiales	Lachnospiraceae	Lachnospiraceae_unclassified
Otu00383	acetic	0.232	0.000100135	1694	8.99683e-05	Firmicutes	Clostridia	Clostridiales	Lachnospiraceae	Lachnospiraceae_unclassified
Otu00425	acetic	0.232	-0.000854994	651	3.45746e-05	Firmicutes	Firmicutes_unclassified	Firmicutes_unclassified	Firmicutes_unclassified	Firmicutes_unclassified
Otu00684	acetic	0.232	5.29771e-05	9	4.7799e-07	Bacteroidetes	Bacteroidia	Bacteroidales	Porphyromonadaceae	Parabacteroides
Otu00047	acetic	0.231	-0.00117141	65070	0.00345587	Firmicutes	Erysipelotrichi	Erysipelotrichales	Erysipelotrichaceae	Turicibacter
Otu00118	acetic	0.231	7.58976e-05	15304	0.000812795	Bacteria_unclassified	Bacteria_unclassified	Bacteria_unclassified	Bacteria_unclassified	Bacteria_unclassified
Otu00121	acetic	0.231	-0.000184173	14428	0.000766271	Firmicutes	Clostridia	Clostridiales	Lachnospiraceae	Blautia
Otu00281	acetic	0.231	0.000510049	2616	0.000138936	Firmicutes	Clostridia	Clostridiales	Clostridiales_unclassified	Clostridiales_unclassified
Otu00285	acetic	0.231	-0.00133702	2499	0.000132722	Firmicutes	Erysipelotrichi	Erysipelotrichales	Erysipelotrichaceae	Erysipelothrix
Otu00301	acetic	0.231	-0.000606677	2182	0.000115886	Firmicutes	Clostridia	Clostridiales	Ruminococcaceae	Ruminococcaceae_unclassified
Otu00360	acetic	0.231	0.00021906	1161	6.16607e-05	Bacteria_unclassified	Bacteria_unclassified	Bacteria_unclassified	Bacteria_unclassified	Bacteria_unclassified
Otu00060	acetic	0.23	0.00191022	39956	0.00212206	Firmicutes	Erysipelotrichi	Erysipelotrichales	Erysipelotrichaceae	Incertae_Sedis
Otu00259	acetic	0.23	0.000478333	3676	0.000195232	Firmicutes	Clostridia	Clostridiales	Ruminococcaceae	Ruminococcaceae_unclassified
Otu00290	acetic	0.23	0.00123063	2348	0.000124702	Firmicutes	Clostridia	Clostridiales	Ruminococcaceae	uncultured
Otu00305	acetic	0.23	0.00252792	2053	0.000109035	Firmicutes	Firmicutes_unclassified	Firmicutes_unclassified	Firmicutes_unclassified	Firmicutes_unclassified
Otu00445	acetic	0.23	0.00121603	451	2.39526e-05	Bacteria_unclassified	Bacteria_unclassified	Bacteria_unclassified	Bacteria_unclassified	Bacteria_unclassified
Otu00680	acetic	0.23	0.00157831	10	5.311e-07	Bacteria_unclassified	Bacteria_unclassified	Bacteria_unclassified	Bacteria_unclassified	Bacteria_unclassified
Otu00062	acetic	0.229	-0.000168381	38222	0.00202997	Firmicutes	Clostridia	Clostridiales	Lachnospiraceae	Lachnospiraceae_unclassified
Otu00086	acetic	0.229	-0.00107716	24869	0.00132079	Bacteria_unclassified	Bacteria_unclassified	Bacteria_unclassified	Bacteria_unclassified	Bacteria_unclassified
Otu00189	acetic	0.229	0.000926676	7171	0.000380852	Firmicutes	Clostridia	Clostridiales	Ruminococcaceae	uncultured
Otu00247	acetic	0.229	0.000455853	3781	0.000200809	Firmicutes	Clostridia	Clostridiales	Lachnospiraceae	Lachnospiraceae_unclassified
Otu00359	acetic	0.229	0.000266998	1175	6.24042e-05	Firmicutes	Clostridia	Clostridiales	Lachnospiraceae	Blautia
Otu00499	acetic	0.229	-0.000804184	181	9.61291e-06	Firmicutes	Erysipelotrichi	Erysipelotrichales	Erysipelotrichaceae	Erysipelotrichaceae_unclassified
Otu00513	acetic	0.229	0.00111498	129	6.85119e-06	Bacteroidetes	Bacteroidia	Bacteroidales	Prevotellaceae	Prevotella
Otu00529	acetic	0.229	-0.00103246	111	5.89521e-06	Firmicutes	Clostridia	Clostridiales	Lachnospiraceae	uncultured
Otu00077	acetic	0.228	0.000142179	28902	0.00153498	Firmicutes	Clostridia	Clostridiales	Lachnospiraceae	Lachnospiraceae_unclassified
Otu00088	acetic	0.228	0.0014451	23700	0.00125871	Firmicutes	Clostridia	Clostridiales	Lachnospiraceae	Lachnospiraceae_unclassified
Otu00230	acetic	0.228	0.00139423	4597	0.000244147	Firmicutes	Clostridia	Clostridiales	Ruminococcaceae	Ruminococcaceae_unclassified
Otu00038	acetic	0.227	0.000393563	87949	0.00467097	Bacteroidetes	Bacteroidia	Bacteroidales	S24-7	S24-7_unclassified
Otu00100	acetic	0.227	-0.00125152	20345	0.00108052	Firmicutes	Clostridia	Clostridiales	Lachnospiraceae	Lachnospiraceae_unclassified
Otu00196	acetic	0.227	-0.0023733	6816	0.000361998	Firmicutes	Clostridia	Clostridiales	Lachnospiraceae	uncultured
Otu00204	acetic	0.227	-0.000533433	6211	0.000329866	Firmicutes	Clostridia	Clostridiales	Ruminococcaceae	Ruminococcaceae_unclassified
Otu00237	acetic	0.227	8.22093e-05	4197	0.000222903	Firmicutes	Clostridia	Clostridiales	Lachnospiraceae	Blautia
Otu00293	acetic	0.226	0.00141575	2272	0.000120666	Firmicutes	Clostridia	Clostridiales	Lachnospiraceae	Lachnospiraceae_unclassified
Otu00312	acetic	0.226	-0.000231156	2406	0.000127783	Firmicutes	Clostridia	Clostridiales	Family_XIII_Incertae_Sedis	uncultured
Otu00362	acetic	0.226	0.000371765	1127	5.98549e-05	Firmicutes	Clostridia	Clostridiales	Lachnospiraceae	Lachnospiraceae_unclassified
Otu00593	acetic	0.226	-9.13503e-05	35	1.85885e-06	Firmicutes	Bacilli	Lactobacillales	Carnobacteriaceae	Carnobacterium
Otu00695	acetic	0.226	0.000642622	14	7.4354e-07	Firmicutes	Firmicutes_unclassified	Firmicutes_unclassified	Firmicutes_unclassified	Firmicutes_unclassified
Otu00019	acetic	0.225	-0.00191032	198592	0.0105472	Firmicutes	Clostridia	Clostridiales	Lachnospiraceae	Blautia
Otu00101	acetic	0.225	0.000124093	20079	0.0010664	Firmicutes	Clostridia	Clostridiales	Lachnospiraceae	Lachnospiraceae_unclassified
Otu00179	acetic	0.225	0.00149558	7937	0.000421534	Firmicutes	Clostridia	Clostridiales	Lachnospiraceae	Lachnospiraceae_unclassified
Otu00284	acetic	0.225	0.000162846	2545	0.000135165	Firmicutes	Clostridia	Clostridiales	Ruminococcaceae	Ruminococcaceae_unclassified
Otu00338	acetic	0.225	0.00240988	1358	7.21234e-05	Bacteria_unclassified	Bacteria_unclassified	Bacteria_unclassified	Bacteria_unclassified	Bacteria_unclassified
Otu00396	acetic	0.225	-0.000574611	830	4.40813e-05	Firmicutes	Bacilli	Bacillales	Bacillales_unclassified	Bacillales_unclassified
Otu00003	acetic	0.224	-0.00024296	1064312	0.0565256	Bacteroidetes	Bacteroidia	Bacteroidales	Porphyromonadaceae	Parabacteroides
Otu00057	acetic	0.224	-0.000225729	46417	0.00246521	Firmicutes	Clostridia	Clostridiales	Lachnospiraceae	Lachnospiraceae_unclassified
Otu00164	acetic	0.224	-0.000486848	9342	0.000496153	Firmicutes	Clostridia	Clostridiales	Lachnospiraceae	Lachnospiraceae_unclassified
Otu00171	acetic	0.224	0.00150517	8636	0.000458658	Firmicutes	Clostridia	Clostridiales	Lachnospiraceae	Lachnospiraceae_unclassified
Otu00240	acetic	0.224	-0.000574802	4051	0.000215149	Firmicutes	Clostridia	Clostridiales	Ruminococcaceae	Ruminococcaceae_unclassified
Otu00297	acetic	0.224	0.00060342	2729	0.000144937	Firmicutes	Clostridia	Clostridiales	Ruminococcaceae	Ruminococcaceae_unclassified
Otu00349	acetic	0.224	0.00197474	1269	6.73966e-05	Firmicutes	Clostridia	Clostridiales	Lachnospiraceae	Lachnospiraceae_unclassified
Otu00569	acetic	0.224	0.00138507	51	2.70861e-06	Proteobacteria	Gammaproteobacteria	Pasteurellales	Pasteurellaceae	Pasteurellaceae_unclassified
Otu00190	acetic	0.223	-0.000744857	9129	0.000484841	Firmicutes	Clostridia	Clostridiales	Lachnospiraceae	Lachnospiraceae_unclassified
Otu00277	acetic	0.223	0.000908798	2794	0.000148389	Firmicutes	Clostridia	Clostridiales	Lachnospiraceae	Lachnospiraceae_unclassified
Otu00366	acetic	0.223	0.00107254	1103	5.85803e-05	Firmicutes	Clostridia	Clostridiales	Family_XIII_Incertae_Sedis	Eubacterium
Otu00436	acetic	0.223	-0.00142177	741	3.93545e-05	Firmicutes	Clostridia	Clostridiales	Clostridiales_unclassified	Clostridiales_unclassified
Otu00070	acetic	0.222	-0.000401414	31233	0.00165878	Firmicutes	Clostridia	Clostridiales	Ruminococcaceae	Ruminococcaceae_unclassified
Otu00126	acetic	0.222	0.000672861	13877	0.000737007	Firmicutes	Clostridia	Clostridiales	Lachnospiraceae	Lachnospiraceae_unclassified
Otu00127	acetic	0.222	-1.90577e-05	13519	0.000717994	Firmicutes	Clostridia	Clostridiales	Ruminococcaceae	Ruminococcaceae_unclassified
Otu00216	acetic	0.222	0.000905338	5357	0.00028451	Firmicutes	Clostridia	Clostridiales	Ruminococcaceae	Incertae_Sedis
Otu00299	acetic	0.222	0.000251699	2174	0.000115461	Firmicutes	Clostridia	Clostridiales	Lachnospiraceae	Lachnospiraceae_unclassified
Otu00315	acetic	0.222	-0.000117714	1837	9.7563e-05	Firmicutes	Clostridia	Clostridiales	Lachnospiraceae	Lachnospiraceae_unclassified
Otu00358	acetic	0.222	-0.000495079	2047	0.000108716	Firmicutes	Clostridia	Clostridiales	Lachnospiraceae	Lachnospiraceae_unclassified
Otu00562	acetic	0.222	0.000687382	59	3.13349e-06	Firmicutes	Clostridia	Clostridiales	Lachnospiraceae	uncultured
Otu00048	acetic	0.221	0.000109429	61268	0.00325394	Firmicutes	Clostridia	Clostridiales	Ruminococcaceae	Ruminococcaceae_unclassified
Otu00071	acetic	0.221	-0.00118693	31178	0.00165586	Firmicutes	Clostridia	Clostridiales	Lachnospiraceae	Blautia
Otu00163	acetic	0.221	-0.00109724	9488	0.000503907	Firmicutes	Clostridia	Clostridiales	Ruminococcaceae	uncultured
Otu00197	acetic	0.221	-0.000857929	6738	0.000357855	Firmicutes	Clostridia	Clostridiales	Ruminococcaceae	Ruminococcaceae_unclassified
Otu00231	acetic	0.221	-0.000588847	4458	0.000236764	Firmicutes	Clostridia	Clostridiales	Lachnospiraceae	Lachnospiraceae_unclassified
Otu00286	acetic	0.221	-0.000697683	2448	0.000130013	Firmicutes	Erysipelotrichi	Erysipelotrichales	Erysipelotrichaceae	Erysipelotrichaceae_unclassified
Otu00089	acetic	0.22	-0.000603665	22915	0.00121702	Firmicutes	Clostridia	Clostridiales	Ruminococcaceae	uncultured
Otu00209	acetic	0.22	0.000471443	5827	0.000309472	Bacteria_unclassified	Bacteria_unclassified	Bacteria_unclassified	Bacteria_unclassified	Bacteria_unclassified
Otu00298	acetic	0.22	0.000853695	2210	0.000117373	Firmicutes	Clostridia	Clostridiales	Clostridiales_unclassified	Clostridiales_unclassified
Otu00415	acetic	0.22	-5.5017e-05	713	3.78674e-05	Firmicutes	Firmicutes_unclassified	Firmicutes_unclassified	Firmicutes_unclassified	Firmicutes_unclassified
Otu00447	acetic	0.22	0.000268835	444	2.35808e-05	Firmicutes	Firmicutes_unclassified	Firmicutes_unclassified	Firmicutes_unclassified	Firmicutes_unclassified
Otu00023	acetic	0.219	-0.00109409	157517	0.00836572	Firmicutes	Clostridia	Clostridiales	Ruminococcaceae	Incertae_Sedis
Otu00025	acetic	0.219	0.000203156	150551	0.00799576	Firmicutes	Clostridia	Clostridiales	Lachnospiraceae	Lachnospiraceae_unclassified
Otu00039	acetic	0.219	-0.000683354	87225	0.00463252	Firmicutes	Clostridia	Clostridiales	Clostridiales_unclassified	Clostridiales_unclassified
Otu00151	acetic	0.219	-0.00079495	11559	0.000613898	Firmicutes	Clostridia	Clostridiales	Lachnospiraceae	Lachnospiraceae_unclassified
Otu00295	acetic	0.219	-0.00103842	2236	0.000118754	Firmicutes	Clostridia	Clostridiales	Lachnospiraceae	Lachnospiraceae_unclassified
Otu00337	acetic	0.219	8.45036e-05	1372	7.28669e-05	Firmicutes	Clostridia	Clostridiales	Ruminococcaceae	Ruminococcaceae_unclassified
Otu00332	acetic	0.218	-2.24245e-05	1427	7.57879e-05	Firmicutes	Clostridia	Clostridiales	Ruminococcaceae	Ruminococcaceae_unclassified
Otu00370	acetic	0.218	-0.000412719	1062	5.64028e-05	Actinobacteria	Actinobacteria	Actinomycetales	Corynebacteriaceae	Corynebacterium
Otu00374	acetic	0.218	-3.04187e-05	1021	5.42253e-05	Firmicutes	Bacilli	Lactobacillales	Lactobacillales_unclassified	Lactobacillales_unclassified
Otu00466	acetic	0.218	0.00147264	310	1.64641e-05	Bacteroidetes	Bacteroidia	Bacteroidales	S24-7	S24-7_unclassified
Otu00636	acetic	0.218	-0.000846908	56	2.97416e-06	Bacteroidetes	Bacteroidia	Bacteroidales	S24-7	S24-7_unclassified
Otu00114	acetic	0.217	0.000316011	16126	0.000856452	Firmicutes	Clostridia	Clostridiales	Ruminococcaceae	uncultured
Otu00282	acetic	0.217	0.000654041	2592	0.000137661	Firmicutes	Clostridia	Clostridiales	Ruminococcaceae	Ruminococcaceae_unclassified
Otu00458	acetic	0.217	0.00195105	380	2.01818e-05	Firmicutes	Clostridia	Clostridiales	Ruminococcaceae	Ruminococcaceae_unclassified
Otu00546	acetic	0.217	0.000147399	89	4.72679e-06	Firmicutes	Clostridia	Clostridiales	Clostridiales_unclassified	Clostridiales_unclassified
Otu00306	acetic	0.216	-0.000890124	2021	0.000107335	Firmicutes	Bacilli	Lactobacillales	Streptococcaceae	Streptococcus
Otu00327	acetic	0.216	-0.000685788	1710	9.08181e-05	Firmicutes	Clostridia	Clostridiales	Ruminococcaceae	Ruminococcaceae_unclassified
Otu00119	acetic	0.215	-1.52981e-05	14711	0.000781301	Actinobacteria	Actinobacteria	Coriobacteriales	Coriobacteriaceae	Olsenella
Otu00291	acetic	0.215	0.000692366	2303	0.000122312	Firmicutes	Clostridia	Clostridiales	Family_XIII_Incertae_Sedis	Family_XIII_Incertae_Sedis_unclassified
Otu00393	acetic	0.215	-8.47743e-05	915	4.85956e-05	Firmicutes	Clostridia	Clostridiales	Clostridiales_unclassified	Clostridiales_unclassified
Otu00552	acetic	0.215	-0.00194828	70	3.7177e-06	Firmicutes	Clostridia	Clostridiales	Lachnospiraceae	Incertae_Sedis
Otu00074	acetic	0.214	0.000550794	30885	0.0016403	Firmicutes	Clostridia	Clostridiales	Lachnospiraceae	Lachnospiraceae_unclassified
Otu00105	acetic	0.214	-0.000524224	18136	0.000963203	Firmicutes	Clostridia	Clostridiales	Lachnospiraceae	Incertae_Sedis
Otu00368	acetic	0.214	0.000505871	1090	5.78899e-05	Firmicutes	Clostridia	Clostridiales	Ruminococcaceae	uncultured
Otu00577	acetic	0.214	-0.000422585	46	2.44306e-06	Firmicutes	Clostridia	Clostridiales	Clostridiales_unclassified	Clostridiales_unclassified
Otu00351	acetic	0.213	0.00110405	1255	6.6653e-05	Firmicutes	Clostridia	Clostridiales	Lachnospiraceae	Lachnospiraceae_unclassified
Otu00271	acetic	0.212	-0.00046808	3097	0.000164482	Firmicutes	Clostridia	Clostridiales	Lachnospiraceae	Lachnospiraceae_unclassified
Otu00309	acetic	0.212	-0.00037665	1973	0.000104786	Firmicutes	Clostridia	Clostridiales	Clostridiales_unclassified	Clostridiales_unclassified
Otu00330	acetic	0.212	-0.000250913	1552	8.24267e-05	Firmicutes	Clostridia	Clostridiales	Lachnospiraceae	Lachnospiraceae_unclassified
Otu00361	acetic	0.212	5.19921e-05	1129	5.99612e-05	Firmicutes	Clostridia	Clostridiales	Family_XIII_Incertae_Sedis	Family_XIII_Incertae_Sedis_unclassified
Otu00075	acetic	0.211	-0.000620415	30595	0.0016249	Firmicutes	Clostridia	Clostridiales	Lachnospiraceae	Lachnospiraceae_unclassified
Otu00139	acetic	0.211	4.32641e-05	12435	0.000660423	Firmicutes	Clostridia	Clostridiales	Lachnospiraceae	Lachnospiraceae_unclassified
Otu00152	acetic	0.211	-0.000696067	10812	0.000574225	Firmicutes	Clostridia	Clostridiales	Lachnospiraceae	Lachnospiraceae_unclassified
Otu00268	acetic	0.211	0.00143232	3198	0.000169846	Firmicutes	Clostridia	Clostridiales	Lachnospiraceae	Incertae_Sedis
Otu00091	acetic	0.21	-0.000273633	22251	0.00118175	Firmicutes	Clostridia	Clostridiales	Lachnospiraceae	Lachnospiraceae_unclassified
Otu00215	acetic	0.21	-0.000959463	5417	0.000287697	Firmicutes	Clostridia	Clostridiales	Ruminococcaceae	Incertae_Sedis
Otu00200	acetic	0.209	8.93771e-05	6439	0.000341975	Firmicutes	Clostridia	Clostridiales	Lachnospiraceae	Lachnospiraceae_unclassified
Otu00244	acetic	0.209	9.39875e-05	3856	0.000204792	Firmicutes	Clostridia	Clostridiales	Lachnospiraceae	Lachnospiraceae_unclassified
Otu00343	acetic	0.209	0.00132758	1335	7.09018e-05	Firmicutes	Firmicutes_unclassified	Firmicutes_unclassified	Firmicutes_unclassified	Firmicutes_unclassified
Otu00456	acetic	0.209	-4.43152e-05	401	2.12971e-05	Firmicutes	Clostridia	Clostridiales	Clostridiales_unclassified	Clostridiales_unclassified
Otu00222	acetic	0.208	-0.000486936	4920	0.000261301	Firmicutes	Clostridia	Clostridiales	Lachnospiraceae	Lachnospiraceae_unclassified
Otu00235	acetic	0.208	-0.000328348	5477	0.000290883	Firmicutes	Clostridia	Clostridiales	Lachnospiraceae	Lachnospiraceae_unclassified
Otu00364	acetic	0.208	-0.000426173	1109	5.8899e-05	Firmicutes	Clostridia	Clostridiales	Clostridiales_unclassified	Clostridiales_unclassified
Otu00443	acetic	0.208	-0.0012845	578	3.06976e-05	Firmicutes	Erysipelotrichi	Erysipelotrichales	Erysipelotrichaceae	Erysipelotrichaceae_unclassified
Otu00225	acetic	0.207	-0.00038416	4761	0.000252857	Firmicutes	Clostridia	Clostridiales	Lachnospiraceae	Lachnospiraceae_unclassified
Otu00245	acetic	0.207	-0.00170975	3827	0.000203252	Firmicutes	Clostridia	Clostridiales	Lachnospiraceae	Lachnospiraceae_unclassified
Otu00272	acetic	0.207	-0.000330541	3045	0.00016172	Firmicutes	Clostridia	Clostridiales	Lachnospiraceae	Lachnospiraceae_unclassified
Otu00059	acetic	0.206	0.00102921	42326	0.00224793	Firmicutes	Clostridia	Clostridiales	Lachnospiraceae	Lachnospiraceae_unclassified
Otu00078	acetic	0.206	0.00101716	28697	0.0015241	Firmicutes	Clostridia	Clostridiales	Lachnospiraceae	Blautia
Otu00132	acetic	0.206	-0.00153395	13001	0.000690483	Firmicutes	Clostridia	Clostridiales	Ruminococcaceae	Ruminococcaceae_unclassified
Otu00211	acetic	0.206	-0.000192158	6606	0.000350845	Firmicutes	Firmicutes_unclassified	Firmicutes_unclassified	Firmicutes_unclassified	Firmicutes_unclassified
Otu00333	acetic	0.206	0.000425648	1403	7.45133e-05	Firmicutes	Clostridia	Clostridiales	Lachnospiraceae	Lachnospiraceae_unclassified
Otu00375	acetic	0.206	0.000959674	1223	6.49535e-05	Firmicutes	Clostridia	Clostridiales	Clostridiales_unclassified	Clostridiales_unclassified
Otu00205	acetic	0.204	0.000634594	6099	0.000323918	Firmicutes	Clostridia	Clostridiales	Ruminococcaceae	Ruminococcaceae_unclassified
Otu00317	acetic	0.204	0.0002815	1812	9.62353e-05	Firmicutes	Clostridia	Clostridiales	Ruminococcaceae	uncultured
Otu00382	acetic	0.204	-0.000533187	1189	6.31478e-05	Firmicutes	Clostridia	Clostridiales	Ruminococcaceae	uncultured
Otu00043	acetic	0.203	-5.45889e-05	74627	0.00396344	Firmicutes	Clostridia	Clostridiales	Lachnospiraceae	Lachnospiraceae_unclassified
Otu00168	acetic	0.203	-0.00124887	8860	0.000470554	Firmicutes	Bacilli	Lactobacillales	Lactobacillaceae	Lactobacillus
Otu00578	acetic	0.203	0.000307517	45	2.38995e-06	Bacteria_unclassified	Bacteria_unclassified	Bacteria_unclassified	Bacteria_unclassified	Bacteria_unclassified
Otu00238	acetic	0.201	-0.000385096	4130	0.000219344	Firmicutes	Clostridia	Clostridiales	Ruminococcaceae	Ruminococcaceae_unclassified
Otu00341	acetic	0.198	-3.58564e-05	1339	7.11143e-05	Firmicutes	Clostridia	Clostridiales	Ruminococcaceae	Ruminococcaceae_unclassified
Otu00369	acetic	0.197	-0.000142311	1077	5.71994e-05	Firmicutes	Clostridia	Clostridiales	Lachnospiraceae	Blautia
Otu00278	acetic	0.196	-0.000610897	2766	0.000146902	Firmicutes	Clostridia	Clostridiales	Ruminococcaceae	Ruminococcaceae_unclassified
Otu00031	acetic	0.194	-6.24259e-05	105177	0.00558595	Firmicutes	Clostridia	Clostridiales	Lachnospiraceae	Lachnospiraceae_unclassified
Otu00052	acetic	0.194	0.000533997	53264	0.00282885	Firmicutes	Clostridia	Clostridiales	Lachnospiraceae	Lachnospiraceae_unclassified
Otu00726	acetic	0.191	0.000457756	5	2.6555e-07	Firmicutes	Clostridia	Clostridiales	Family_XIII_Incertae_Sedis	Family_XIII_Incertae_Sedis_unclassified
Otu00013	acetic	0.186	-0.000334807	268510	0.0142606	Bacteroidetes	Bacteroidia	Bacteroidales	Porphyromonadaceae	Odoribacter
Otu00049	acetic	0.185	0.000756304	59986	0.00318586	Firmicutes	Clostridia	Clostridiales	Lachnospiraceae	Blautia
Otu00217	acetic	0.184	-0.00101654	5352	0.000284245	Firmicutes	Clostridia	Clostridiales	Ruminococcaceae	uncultured
Otu00260	acetic	0.166	-0.000295301	3382	0.000179618	Bacteria_unclassified	Bacteria_unclassified	Bacteria_unclassified	Bacteria_unclassified	Bacteria_unclassified
Otu00141	propionic	0.75	-0.0306182	12207	0.000648314	Firmicutes	Clostridia	Clostridiales	Lachnospiraceae	Lachnospiraceae_unclassified
Otu00214	propionic	0.561	0.0201874	5498	0.000291999	Firmicutes	Clostridia	Clostridiales	Lachnospiraceae	Lachnospiraceae_unclassified
Otu00218	propionic	0.547	-0.0184371	5523	0.000293326	Firmicutes	Clostridia	Clostridiales	Ruminococcaceae	Ruminococcaceae_unclassified
Otu00057	propionic	0.508	-0.0163347	46417	0.00246521	Firmicutes	Clostridia	Clostridiales	Lachnospiraceae	Lachnospiraceae_unclassified
Otu00202	propionic	0.478	-0.0152405	6276	0.000333318	Firmicutes	Clostridia	Clostridiales	Lachnospiraceae	Lachnospiraceae_unclassified
Otu00440	propionic	0.461	-0.0162507	471	2.50148e-05	Firmicutes	Erysipelotrichi	Erysipelotrichales	Erysipelotrichaceae	Erysipelotrichaceae_unclassified
Otu00239	propionic	0.456	-0.0140608	4071	0.000216211	Firmicutes	Clostridia	Clostridiales	Lachnospiraceae	Lachnospiraceae_unclassified
Otu00320	propionic	0.406	0.0134526	1718	9.12429e-05	Firmicutes	Clostridia	Clostridiales	Ruminococcaceae	Incertae_Sedis
Otu00326	propionic	0.405	-0.0112805	1566	8.31702e-05	Firmicutes	Clostridia	Clostridiales	Lachnospiraceae	uncultured
Otu00196	propionic	0.401	0.00888784	6816	0.000361998	Firmicutes	Clostridia	Clostridiales	Lachnospiraceae	uncultured
Otu00363	propionic	0.394	-0.0115641	1127	5.98549e-05	Firmicutes	Clostridia	Clostridiales	Ruminococcaceae	Ruminococcaceae_unclassified
Otu00310	propionic	0.387	0.00969098	1955	0.00010383	Firmicutes	Clostridia	Clostridiales	Ruminococcaceae	Incertae_Sedis
Otu00399	propionic	0.386	-0.00958361	1103	5.85803e-05	Firmicutes	Clostridia	Clostridiales	Lachnospiraceae	Lachnospiraceae_unclassified
Otu00544	propionic	0.384	-0.0111811	83	4.40813e-06	Firmicutes	Clostridia	Clostridiales	Lachnospiraceae	Lachnospiraceae_unclassified
Otu00194	propionic	0.383	0.0102196	6884	0.000365609	Firmicutes	Clostridia	Clostridiales	Lachnospiraceae	Incertae_Sedis
Otu00031	propionic	0.379	-0.00944716	105177	0.00558595	Firmicutes	Clostridia	Clostridiales	Lachnospiraceae	Lachnospiraceae_unclassified
Otu00298	propionic	0.376	-0.00921008	2210	0.000117373	Firmicutes	Clostridia	Clostridiales	Clostridiales_unclassified	Clostridiales_unclassified
Otu00328	propionic	0.372	-0.0100123	4649	0.000246908	Firmicutes	Clostridia	Clostridiales	Ruminococcaceae	Ruminococcaceae_unclassified
Otu00182	propionic	0.366	-0.0105453	7341	0.00038988	Firmicutes	Clostridia	Clostridiales	Lachnospiraceae	Lachnospiraceae_unclassified
Otu00269	propionic	0.364	0.00547673	3193	0.00016958	Firmicutes	Clostridia	Clostridiales	Ruminococcaceae	Ruminococcaceae_unclassified
Otu00025	propionic	0.362	-0.00755444	150551	0.00799576	Firmicutes	Clostridia	Clostridiales	Lachnospiraceae	Lachnospiraceae_unclassified
Otu00076	propionic	0.358	-0.00819273	30008	0.00159372	Firmicutes	Clostridia	Clostridiales	Lachnospiraceae	Lachnospiraceae_unclassified
Otu00109	propionic	0.352	-0.00943208	17087	0.00090749	Firmicutes	Clostridia	Clostridiales	Lachnospiraceae	Incertae_Sedis
Otu00458	propionic	0.351	-0.0121877	380	2.01818e-05	Firmicutes	Clostridia	Clostridiales	Ruminococcaceae	Ruminococcaceae_unclassified
Otu00191	propionic	0.346	-0.00658034	7166	0.000380586	Firmicutes	Clostridia	Clostridiales	Ruminococcaceae	uncultured
Otu00271	propionic	0.343	0.00830549	3097	0.000164482	Firmicutes	Clostridia	Clostridiales	Lachnospiraceae	Lachnospiraceae_unclassified
Otu00578	propionic	0.342	0.00298887	45	2.38995e-06	Bacteria_unclassified	Bacteria_unclassified	Bacteria_unclassified	Bacteria_unclassified	Bacteria_unclassified
Otu00039	propionic	0.341	0.00888727	87225	0.00463252	Firmicutes	Clostridia	Clostridiales	Clostridiales_unclassified	Clostridiales_unclassified
Otu00314	propionic	0.34	-0.00853769	1872	9.94219e-05	Bacteria_unclassified	Bacteria_unclassified	Bacteria_unclassified	Bacteria_unclassified	Bacteria_unclassified
Otu00089	propionic	0.339	0.00705048	22915	0.00121702	Firmicutes	Clostridia	Clostridiales	Ruminococcaceae	uncultured
Otu00254	propionic	0.339	-0.00634423	3659	0.000194329	Firmicutes	Clostridia	Clostridiales	Lachnospiraceae	Lachnospiraceae_unclassified
Otu00292	propionic	0.339	0.00691691	2300	0.000122153	Firmicutes	Clostridia	Clostridiales	Lachnospiraceae	Lachnospiraceae_unclassified
Otu00311	propionic	0.338	0.00768216	1949	0.000103511	Firmicutes	Clostridia	Clostridiales	Ruminococcaceae	Acetanaerobacterium
Otu00754	propionic	0.338	0.0019855	4	2.1244e-07	Bacteria_unclassified	Bacteria_unclassified	Bacteria_unclassified	Bacteria_unclassified	Bacteria_unclassified
Otu00257	propionic	0.337	-0.0012149	3507	0.000186257	Firmicutes	Clostridia	Clostridiales	Lachnospiraceae	Lachnospiraceae_unclassified
Otu00173	propionic	0.331	0.00775504	8307	0.000441185	Firmicutes	Clostridia	Clostridiales	Lachnospiraceae	Incertae_Sedis
Otu00121	propionic	0.328	0.00585363	14428	0.000766271	Firmicutes	Clostridia	Clostridiales	Lachnospiraceae	Blautia
Otu00087	propionic	0.326	-0.00819251	24430	0.00129748	Firmicutes	Clostridia	Clostridiales	Lachnospiraceae	Lachnospiraceae_unclassified
Otu00280	propionic	0.326	-0.00650059	2654	0.000140954	Firmicutes	Bacilli	Bacillales	Staphylococcaceae	Jeotgalicoccus
Otu00081	propionic	0.324	-0.00802915	27616	0.00146669	Firmicutes	Clostridia	Clostridiales	Lachnospiraceae	Lachnospiraceae_unclassified
Otu00164	propionic	0.323	-0.0068673	9342	0.000496153	Firmicutes	Clostridia	Clostridiales	Lachnospiraceae	Lachnospiraceae_unclassified
Otu00353	propionic	0.323	0.00569177	1248	6.62813e-05	Firmicutes	Clostridia	Clostridiales	Lachnospiraceae	Blautia
Otu00150	propionic	0.316	-0.0070258	10988	0.000583572	Firmicutes	Clostridia	Clostridiales	Family_XIII_Incertae_Sedis	Family_XIII_Incertae_Sedis_unclassified
Otu00484	propionic	0.315	-0.00602087	294	1.56143e-05	Firmicutes	Clostridia	Clostridiales	Clostridiales_unclassified	Clostridiales_unclassified
Otu00443	propionic	0.313	0.00661001	578	3.06976e-05	Firmicutes	Erysipelotrichi	Erysipelotrichales	Erysipelotrichaceae	Erysipelotrichaceae_unclassified
Otu00316	propionic	0.311	-0.00709289	1826	9.69788e-05	Firmicutes	Clostridia	Clostridiales	Lachnospiraceae	Lachnospiraceae_unclassified
Otu00385	propionic	0.311	0.00635976	989	5.25258e-05	Firmicutes	Clostridia	Clostridiales	Ruminococcaceae	Ruminococcaceae_unclassified
Otu00126	propionic	0.307	-0.0057554	13877	0.000737007	Firmicutes	Clostridia	Clostridiales	Lachnospiraceae	Lachnospiraceae_unclassified
Otu00090	propionic	0.306	-0.00507653	22477	0.00119375	Firmicutes	Clostridia	Clostridiales	Lachnospiraceae	Incertae_Sedis
Otu00393	propionic	0.305	0.00728566	915	4.85956e-05	Firmicutes	Clostridia	Clostridiales	Clostridiales_unclassified	Clostridiales_unclassified
Otu00492	propionic	0.305	-0.00685788	200	1.0622e-05	Firmicutes	Bacilli	Lactobacillales	Carnobacteriaceae	Granulicatella
Otu00529	propionic	0.305	0.00474298	111	5.89521e-06	Firmicutes	Clostridia	Clostridiales	Lachnospiraceae	uncultured
Otu00003	propionic	0.304	0.00352059	1064312	0.0565256	Bacteroidetes	Bacteroidia	Bacteroidales	Porphyromonadaceae	Parabacteroides
Otu00344	propionic	0.304	0.00646962	1321	7.01583e-05	Firmicutes	Clostridia	Clostridiales	Lachnospiraceae	Lachnospiraceae_unclassified
Otu00110	propionic	0.303	0.00419799	16601	0.000881679	Proteobacteria	Gammaproteobacteria	Enterobacteriales	Enterobacteriaceae	Enteric_Bacteria_cluster
Otu00104	propionic	0.301	-0.00654722	18454	0.000980092	Firmicutes	Clostridia	Clostridiales	Ruminococcaceae	Ruminococcaceae_unclassified
Otu00177	propionic	0.299	0.00652961	7957	0.000422596	Firmicutes	Clostridia	Clostridiales	Peptostreptococcaceae	Incertae_Sedis
Otu00152	propionic	0.297	-0.00649257	10812	0.000574225	Firmicutes	Clostridia	Clostridiales	Lachnospiraceae	Lachnospiraceae_unclassified
Otu00324	propionic	0.297	-0.005645	1603	8.51353e-05	Firmicutes	Clostridia	Clostridiales	Lachnospiraceae	Lachnospiraceae_unclassified
Otu00174	propionic	0.296	0.00565695	8244	0.000437839	Firmicutes	Clostridia	Clostridiales	Ruminococcaceae	Acetanaerobacterium
Otu00188	propionic	0.296	-0.00460836	7564	0.000401724	Firmicutes	Clostridia	Clostridiales	Ruminococcaceae	Ruminococcaceae_unclassified
Otu00086	propionic	0.294	0.00542288	24869	0.00132079	Bacteria_unclassified	Bacteria_unclassified	Bacteria_unclassified	Bacteria_unclassified	Bacteria_unclassified
Otu00128	propionic	0.294	0.00642833	13514	0.000717728	Firmicutes	Clostridia	Clostridiales	Ruminococcaceae	uncultured
Otu00143	propionic	0.294	-0.00485157	12124	0.000643905	Firmicutes	Clostridia	Clostridiales	Lachnospiraceae	Lachnospiraceae_unclassified
Otu00230	propionic	0.294	0.0046611	4597	0.000244147	Firmicutes	Clostridia	Clostridiales	Ruminococcaceae	Ruminococcaceae_unclassified
Otu00276	propionic	0.294	-0.00618235	2824	0.000149983	Firmicutes	Clostridia	Clostridiales	Lachnospiraceae	Lachnospiraceae_unclassified
Otu00364	propionic	0.294	-0.00568551	1109	5.8899e-05	Firmicutes	Clostridia	Clostridiales	Clostridiales_unclassified	Clostridiales_unclassified
Otu00281	propionic	0.293	-0.00439837	2616	0.000138936	Firmicutes	Clostridia	Clostridiales	Clostridiales_unclassified	Clostridiales_unclassified
Otu00821	propionic	0.292	-0.00121406	4	2.1244e-07	Firmicutes	Clostridia	Clostridiales	Veillonellaceae	Veillonellaceae_unclassified
Otu00142	propionic	0.291	-0.00594135	12174	0.000646561	Firmicutes	Clostridia	Clostridiales	Lachnospiraceae	Lachnospiraceae_unclassified
Otu00466	propionic	0.291	-0.00609358	310	1.64641e-05	Bacteroidetes	Bacteroidia	Bacteroidales	S24-7	S24-7_unclassified
Otu00692	propionic	0.291	-0.00344653	15	7.9665e-07	Firmicutes	Firmicutes_unclassified	Firmicutes_unclassified	Firmicutes_unclassified	Firmicutes_unclassified
Otu00695	propionic	0.291	0.00235974	14	7.4354e-07	Firmicutes	Firmicutes_unclassified	Firmicutes_unclassified	Firmicutes_unclassified	Firmicutes_unclassified
Otu00374	propionic	0.29	0.00732421	1021	5.42253e-05	Firmicutes	Bacilli	Lactobacillales	Lactobacillales_unclassified	Lactobacillales_unclassified
Otu00507	propionic	0.29	-0.00675193	145	7.70095e-06	Firmicutes	Erysipelotrichi	Erysipelotrichales	Erysipelotrichaceae	Erysipelotrichaceae_unclassified
Otu00162	propionic	0.287	-0.0051576	9637	0.000511821	Firmicutes	Clostridia	Clostridiales	Lachnospiraceae	Lachnospiraceae_unclassified
Otu00198	propionic	0.287	0.00421701	13554	0.000719853	Firmicutes	Clostridia	Clostridiales	Lachnospiraceae	uncultured
Otu00501	propionic	0.287	-0.00485162	163	8.65693e-06	Firmicutes	Clostridia	Clostridiales	Ruminococcaceae	Ruminococcaceae_unclassified
Otu00726	propionic	0.286	0.00199417	5	2.6555e-07	Firmicutes	Clostridia	Clostridiales	Family_XIII_Incertae_Sedis	Family_XIII_Incertae_Sedis_unclassified
Otu00006	propionic	0.285	0.00542344	429801	0.0228267	Firmicutes	Clostridia	Clostridiales	Clostridiaceae	Clostridium
Otu00016	propionic	0.285	0.00389048	207515	0.0110211	Firmicutes	Clostridia	Clostridiales	Peptostreptococcaceae	Incertae_Sedis
Otu00132	propionic	0.285	0.0040731	13001	0.000690483	Firmicutes	Clostridia	Clostridiales	Ruminococcaceae	Ruminococcaceae_unclassified
Otu00100	propionic	0.283	0.00426442	20345	0.00108052	Firmicutes	Clostridia	Clostridiales	Lachnospiraceae	Lachnospiraceae_unclassified
Otu00213	propionic	0.283	0.00430762	5580	0.000296354	Bacteria_unclassified	Bacteria_unclassified	Bacteria_unclassified	Bacteria_unclassified	Bacteria_unclassified
Otu00223	propionic	0.283	-0.00321437	4873	0.000258805	Firmicutes	Clostridia	Clostridiales	Ruminococcaceae	Ruminococcaceae_unclassified
Otu00192	propionic	0.282	0.00626104	7106	0.0003774	Firmicutes	Clostridia	Clostridiales	Lachnospiraceae	Incertae_Sedis
Otu00229	propionic	0.282	0.00260714	4548	0.000241544	Firmicutes	Clostridia	Clostridiales	Lachnospiraceae	Incertae_Sedis
Otu00334	propionic	0.282	0.00297927	1398	7.42478e-05	Firmicutes	Clostridia	Clostridiales	Lachnospiraceae	Lachnospiraceae_unclassified
Otu00409	propionic	0.282	-0.00437442	776	4.12133e-05	Bacteria_unclassified	Bacteria_unclassified	Bacteria_unclassified	Bacteria_unclassified	Bacteria_unclassified
Otu00441	propionic	0.282	-0.00656187	464	2.4643e-05	Firmicutes	Bacilli	Lactobacillales	Aerococcaceae	Aerococcus
Otu00586	propionic	0.282	0.00258445	39	2.07129e-06	Bacteria_unclassified	Bacteria_unclassified	Bacteria_unclassified	Bacteria_unclassified	Bacteria_unclassified
Otu00012	propionic	0.281	-0.00413251	270440	0.0143631	Firmicutes	Clostridia	Clostridiales	Lachnospiraceae	Lachnospiraceae_unclassified
Otu00283	propionic	0.281	-0.00585811	2726	0.000144778	Firmicutes	Clostridia	Clostridiales	Clostridiales_unclassified	Clostridiales_unclassified
Otu00606	propionic	0.281	0.00513517	28	1.48708e-06	Firmicutes	Bacilli	Lactobacillales	Streptococcaceae	Streptococcus
Otu00036	propionic	0.28	0.00180457	93611	0.00497168	Proteobacteria	Betaproteobacteria	Burkholderiales	Alcaligenaceae	Parasutterella
Otu00270	propionic	0.279	0.00444871	3138	0.000166659	Firmicutes	Clostridia	Clostridiales	Lachnospiraceae	Incertae_Sedis
Otu00001	propionic	0.278	0.00235926	3446971	0.183069	Verrucomicrobia	Verrucomicrobiae	Verrucomicrobiales	Verrucomicrobiaceae	Akkermansia
Otu00099	propionic	0.278	0.00507871	20366	0.00108164	Firmicutes	Clostridia	Clostridiales	Ruminococcaceae	uncultured
Otu00060	propionic	0.277	-0.00494664	39956	0.00212206	Firmicutes	Erysipelotrichi	Erysipelotrichales	Erysipelotrichaceae	Incertae_Sedis
Otu00147	propionic	0.277	-0.00271097	11181	0.000593823	Firmicutes	Clostridia	Clostridiales	Lachnospiraceae	Lachnospiraceae_unclassified
Otu00226	propionic	0.277	-0.00389422	4734	0.000251423	Firmicutes	Clostridia	Clostridiales	Lachnospiraceae	Lachnospiraceae_unclassified
Otu00289	propionic	0.277	-0.00459889	5168	0.000274472	Firmicutes	Clostridia	Clostridiales	Lachnospiraceae	Lachnospiraceae_unclassified
Otu00005	propionic	0.276	-0.00439224	603611	0.0320578	Firmicutes	Clostridia	Clostridiales	Ruminococcaceae	Ruminococcaceae_unclassified
Otu00210	propionic	0.276	-0.00322478	5799	0.000307985	Firmicutes	Clostridia	Clostridiales	Lachnospiraceae	Lachnospiraceae_unclassified
Otu00341	propionic	0.275	0.00549943	1339	7.11143e-05	Firmicutes	Clostridia	Clostridiales	Ruminococcaceae	Ruminococcaceae_unclassified
Otu00456	propionic	0.275	-0.00168372	401	2.12971e-05	Firmicutes	Clostridia	Clostridiales	Clostridiales_unclassified	Clostridiales_unclassified
Otu00249	propionic	0.274	0.00301704	5682	0.000301771	Firmicutes	Clostridia	Clostridiales	Lachnospiraceae	Lachnospiraceae_unclassified
Otu00259	propionic	0.274	0.00240009	3676	0.000195232	Firmicutes	Clostridia	Clostridiales	Ruminococcaceae	Ruminococcaceae_unclassified
Otu00275	propionic	0.274	-0.00357069	4938	0.000262257	Firmicutes	Firmicutes_unclassified	Firmicutes_unclassified	Firmicutes_unclassified	Firmicutes_unclassified
Otu00309	propionic	0.273	0.00527583	1973	0.000104786	Firmicutes	Clostridia	Clostridiales	Clostridiales_unclassified	Clostridiales_unclassified
Otu00184	propionic	0.272	0.00420182	7294	0.000387384	Firmicutes	Clostridia	Clostridiales	Ruminococcaceae	Ruminococcaceae_unclassified
Otu00497	propionic	0.272	-0.00187448	184	9.77224e-06	Firmicutes	Clostridia	Clostridiales	Clostridiales_unclassified	Clostridiales_unclassified
Otu00053	propionic	0.271	-0.00182838	50050	0.00265815	Firmicutes	Clostridia	Clostridiales	Ruminococcaceae	Ruminococcaceae_unclassified
Otu00102	propionic	0.271	0.00335476	19677	0.00104505	Firmicutes	Clostridia	Clostridiales	Lachnospiraceae	Lachnospiraceae_unclassified
Otu00145	propionic	0.271	-0.00273858	11784	0.000625848	Firmicutes	Clostridia	Clostridiales	Family_XIII_Incertae_Sedis	Family_XIII_Incertae_Sedis_unclassified
Otu00342	propionic	0.27	-0.0032187	1338	7.10612e-05	Firmicutes	Mollicutes	RF9	RF9_unclassified	RF9_unclassified
Otu00033	propionic	0.269	-0.00411642	99063	0.00526123	Firmicutes	Clostridia	Clostridiales	Ruminococcaceae	Ruminococcaceae_unclassified
Otu00096	propionic	0.269	0.000603812	21423	0.00113778	Firmicutes	Clostridia	Clostridiales	Ruminococcaceae	Ruminococcaceae_unclassified
Otu00201	propionic	0.269	0.00140457	6368	0.000338204	Firmicutes	Bacilli	Lactobacillales	Streptococcaceae	Streptococcus
Otu00568	propionic	0.269	0.00448557	60	3.1866e-06	Firmicutes	Clostridia	Clostridiales	Clostridiales_unclassified	Clostridiales_unclassified
Otu00155	propionic	0.268	-0.00401265	10610	0.000563497	Firmicutes	Clostridia	Clostridiales	Lachnospiraceae	Lachnospiraceae_unclassified
Otu00224	propionic	0.268	-0.00359367	4839	0.000256999	Firmicutes	Clostridia	Clostridiales	Clostridiales_unclassified	Clostridiales_unclassified
Otu00070	propionic	0.267	-0.00352341	31233	0.00165878	Firmicutes	Clostridia	Clostridiales	Ruminococcaceae	Ruminococcaceae_unclassified
Otu00171	propionic	0.267	-0.005325	8636	0.000458658	Firmicutes	Clostridia	Clostridiales	Lachnospiraceae	Lachnospiraceae_unclassified
Otu00405	propionic	0.267	0.00215096	788	4.18507e-05	Firmicutes	Clostridia	Clostridiales	Clostridiales_unclassified	Clostridiales_unclassified
Otu00415	propionic	0.267	-0.00323449	713	3.78674e-05	Firmicutes	Firmicutes_unclassified	Firmicutes_unclassified	Firmicutes_unclassified	Firmicutes_unclassified
Otu00511	propionic	0.267	0.00125336	146	7.75406e-06	Firmicutes	Erysipelotrichi	Erysipelotrichales	Erysipelotrichaceae	Erysipelotrichaceae_unclassified
Otu00621	propionic	0.267	-0.00114197	22	1.16842e-06	Firmicutes	Clostridia	Clostridiales	Lachnospiraceae	Lachnospiraceae_unclassified
Otu00030	propionic	0.265	-0.000705872	110132	0.00584911	Firmicutes	Bacilli	Lactobacillales	Streptococcaceae	Lactococcus
Otu00127	propionic	0.265	0.00154565	13519	0.000717994	Firmicutes	Clostridia	Clostridiales	Ruminococcaceae	Ruminococcaceae_unclassified
Otu00066	propionic	0.264	-0.00235578	33798	0.00179501	Firmicutes	Clostridia	Clostridiales	Ruminococcaceae	Incertae_Sedis
Otu00228	propionic	0.264	0.00317994	4565	0.000242447	Firmicutes	Clostridia	Clostridiales	Lachnospiraceae	Coprococcus
Otu00285	propionic	0.264	0.00167541	2499	0.000132722	Firmicutes	Erysipelotrichi	Erysipelotrichales	Erysipelotrichaceae	Erysipelothrix
Otu00007	propionic	0.262	-0.00227186	422609	0.0224448	Firmicutes	Clostridia	Clostridiales	Ruminococcaceae	Ruminococcaceae_unclassified
Otu00047	propionic	0.262	0.00147777	65070	0.00345587	Firmicutes	Erysipelotrichi	Erysipelotrichales	Erysipelotrichaceae	Turicibacter
Otu00118	propionic	0.262	0.00391181	15304	0.000812795	Bacteria_unclassified	Bacteria_unclassified	Bacteria_unclassified	Bacteria_unclassified	Bacteria_unclassified
Otu00063	propionic	0.261	-0.00550219	36667	0.00194738	Firmicutes	Clostridia	Clostridiales	Lachnospiraceae	Blautia
Otu00261	propionic	0.261	-0.00109452	3364	0.000178662	Firmicutes	Clostridia	Clostridiales	Lachnospiraceae	Lachnospiraceae_unclassified
Otu00593	propionic	0.261	0.00120493	35	1.85885e-06	Firmicutes	Bacilli	Lactobacillales	Carnobacteriaceae	Carnobacterium
Otu00362	propionic	0.26	0.00221126	1127	5.98549e-05	Firmicutes	Clostridia	Clostridiales	Lachnospiraceae	Lachnospiraceae_unclassified
Otu00045	propionic	0.259	-0.00150794	68918	0.00366023	Firmicutes	Clostridia	Clostridiales	Ruminococcaceae	Ruminococcaceae_unclassified
Otu00051	propionic	0.259	0.00313942	55542	0.00294983	Proteobacteria	Alphaproteobacteria	Alphaproteobacteria_unclassified	Alphaproteobacteria_unclassified	Alphaproteobacteria_unclassified
Otu00199	propionic	0.259	0.0048267	6662	0.000353819	Firmicutes	Clostridia	Clostridiales	Lachnospiraceae	Lachnospiraceae_unclassified
Otu00553	propionic	0.259	-0.000239346	69	3.66459e-06	Bacteria_unclassified	Bacteria_unclassified	Bacteria_unclassified	Bacteria_unclassified	Bacteria_unclassified
Otu00716	propionic	0.259	0.000896365	6	3.1866e-07	Firmicutes	Clostridia	Clostridiales	Veillonellaceae	Megasphaera
Otu00061	propionic	0.258	0.00169412	39859	0.00211691	Firmicutes	Clostridia	Clostridiales	Lachnospiraceae	Lachnospiraceae_unclassified
Otu00138	propionic	0.258	0.000930764	12455	0.000661485	Bacteria_unclassified	Bacteria_unclassified	Bacteria_unclassified	Bacteria_unclassified	Bacteria_unclassified
Otu00148	propionic	0.258	0.00390967	11098	0.000589415	Firmicutes	Clostridia	Clostridiales	Lachnospiraceae	Incertae_Sedis
Otu00156	propionic	0.258	-0.000355219	10448	0.000554893	Actinobacteria	Actinobacteria	Actinomycetales	Micrococcaceae	Rothia
Otu00312	propionic	0.258	0.00145133	2406	0.000127783	Firmicutes	Clostridia	Clostridiales	Family_XIII_Incertae_Sedis	uncultured
Otu00018	propionic	0.257	0.00116633	201873	0.0107215	Bacteroidetes	Bacteroidia	Bacteroidales	Bacteroidaceae	Bacteroides
Otu00151	propionic	0.257	0.0030156	11559	0.000613898	Firmicutes	Clostridia	Clostridiales	Lachnospiraceae	Lachnospiraceae_unclassified
Otu00253	propionic	0.257	-0.00102971	3677	0.000195285	Firmicutes	Clostridia	Clostridiales	Lachnospiraceae	Lachnospiraceae_unclassified
Otu00339	propionic	0.257	0.00139088	1354	7.19109e-05	Firmicutes	Clostridia	Clostridiales	Lachnospiraceae	Lachnospiraceae_unclassified
Otu00020	propionic	0.256	0.00142911	192323	0.0102143	Firmicutes	Clostridia	Clostridiales	Ruminococcaceae	Incertae_Sedis
Otu00108	propionic	0.256	-0.00265458	17596	0.000934523	Firmicutes	Clostridia	Clostridiales	Clostridiales_unclassified	Clostridiales_unclassified
Otu00117	propionic	0.256	-0.00147884	15364	0.000815982	Firmicutes	Firmicutes_unclassified	Firmicutes_unclassified	Firmicutes_unclassified	Firmicutes_unclassified
Otu00139	propionic	0.256	0.00279146	12435	0.000660423	Firmicutes	Clostridia	Clostridiales	Lachnospiraceae	Lachnospiraceae_unclassified
Otu00294	propionic	0.256	-0.00402821	2240	0.000118966	Firmicutes	Clostridia	Clostridiales	Lachnospiraceae	Lachnospiraceae_unclassified
Otu00317	propionic	0.256	-0.004938	1812	9.62353e-05	Firmicutes	Clostridia	Clostridiales	Ruminococcaceae	uncultured
Otu00055	propionic	0.255	0.00183663	47654	0.0025309	Firmicutes	Clostridia	Clostridiales	Ruminococcaceae	Incertae_Sedis
Otu00083	propionic	0.255	0.000684505	26096	0.00138596	Firmicutes	Clostridia	Clostridiales	Ruminococcaceae	Acetanaerobacterium
Otu00134	propionic	0.255	-0.00295199	12952	0.00068788	Firmicutes	Clostridia	Clostridiales	Lachnospiraceae	Lachnospiraceae_unclassified
Otu00279	propionic	0.255	-0.0046339	2746	0.00014584	Firmicutes	Clostridia	Clostridiales	Ruminococcaceae	Incertae_Sedis
Otu00065	propionic	0.254	0.00292489	35012	0.00185949	Bacteria_unclassified	Bacteria_unclassified	Bacteria_unclassified	Bacteria_unclassified	Bacteria_unclassified
Otu00208	propionic	0.254	-0.00438375	5893	0.000312977	Firmicutes	Clostridia	Clostridiales	Ruminococcaceae	Ruminococcaceae_unclassified
Otu00552	propionic	0.254	0.00108557	70	3.7177e-06	Firmicutes	Clostridia	Clostridiales	Lachnospiraceae	Incertae_Sedis
Otu00701	propionic	0.254	0.00178561	8	4.2488e-07	Firmicutes	Clostridia	Clostridiales	Clostridiales_unclassified	Clostridiales_unclassified
Otu00008	propionic	0.253	0.00281966	419947	0.0223034	Firmicutes	Bacilli	Lactobacillales	Lactobacillaceae	Lactobacillus
Otu00072	propionic	0.253	0.00251388	31135	0.00165358	Firmicutes	Clostridia	Clostridiales	Ruminococcaceae	uncultured
Otu00365	propionic	0.253	-0.00202674	1104	5.86334e-05	Bacteria_unclassified	Bacteria_unclassified	Bacteria_unclassified	Bacteria_unclassified	Bacteria_unclassified
Otu00367	propionic	0.253	-0.00333541	1849	9.82004e-05	Firmicutes	Clostridia	Clostridiales	Ruminococcaceae	Ruminococcus
Otu00538	propionic	0.253	-0.000689328	101	5.36411e-06	Bacteria_unclassified	Bacteria_unclassified	Bacteria_unclassified	Bacteria_unclassified	Bacteria_unclassified
Otu00624	propionic	0.253	0.00227562	34	1.80574e-06	Bacteroidetes	Bacteroidia	Bacteroidales	Prevotellaceae	Prevotellaceae_unclassified
Otu00023	propionic	0.252	0.00144689	157517	0.00836572	Firmicutes	Clostridia	Clostridiales	Ruminococcaceae	Incertae_Sedis
Otu00234	propionic	0.252	0.00191754	4377	0.000232462	Firmicutes	Clostridia	Clostridiales	Ruminococcaceae	Ruminococcaceae_unclassified
Otu00482	propionic	0.252	-0.00240106	235	1.24808e-05	Firmicutes	Clostridia	Clostridiales	Ruminococcaceae	Ruminococcaceae_unclassified
Otu00577	propionic	0.252	2.24401e-05	46	2.44306e-06	Firmicutes	Clostridia	Clostridiales	Clostridiales_unclassified	Clostridiales_unclassified
Otu00612	propionic	0.252	0.00120471	26	1.38086e-06	Firmicutes	Bacilli	Lactobacillales	Aerococcaceae	Flacklamia
Otu00010	propionic	0.251	0.000335277	365316	0.0194019	Bacteria_unclassified	Bacteria_unclassified	Bacteria_unclassified	Bacteria_unclassified	Bacteria_unclassified
Otu00103	propionic	0.251	-0.000595187	19037	0.00101105	Firmicutes	Clostridia	Clostridiales	Lachnospiraceae	Lachnospiraceae_unclassified
Otu00268	propionic	0.251	-0.00185734	3198	0.000169846	Firmicutes	Clostridia	Clostridiales	Lachnospiraceae	Incertae_Sedis
Otu00547	propionic	0.251	0.00442983	76	4.03636e-06	Firmicutes	Clostridia	Clostridiales	Ruminococcaceae	Incertae_Sedis
Otu00101	propionic	0.25	-0.00414939	20079	0.0010664	Firmicutes	Clostridia	Clostridiales	Lachnospiraceae	Lachnospiraceae_unclassified
Otu00159	propionic	0.25	-0.00101011	10680	0.000567215	Firmicutes	Clostridia	Clostridiales	Lachnospiraceae	Lachnospiraceae_unclassified
Otu00113	propionic	0.249	0.000161423	16151	0.000857779	Actinobacteria	Actinobacteria	Coriobacteriales	Coriobacteriaceae	Adlercreutzia
Otu00351	propionic	0.249	-0.00383409	1255	6.6653e-05	Firmicutes	Clostridia	Clostridiales	Lachnospiraceae	Lachnospiraceae_unclassified
Otu00542	propionic	0.249	0.000948306	84	4.46124e-06	Firmicutes	Clostridia	Clostridia_unclassified	Clostridia_unclassified	Clostridia_unclassified
Otu00024	propionic	0.248	-0.000256576	156427	0.00830783	Firmicutes	Clostridia	Clostridiales	Ruminococcaceae	Oscillibacter
Otu00037	propionic	0.248	-0.00205996	91694	0.00486987	Firmicutes	Clostridia	Clostridiales	Lachnospiraceae	Lachnospiraceae_unclassified
Otu00221	propionic	0.248	0.00501467	5086	0.000270117	Firmicutes	Clostridia	Clostridiales	Lachnospiraceae	Lachnospiraceae_unclassified
Otu00422	propionic	0.248	0.00353415	756	4.01511e-05	Firmicutes	Clostridia	Clostridiales	Lachnospiraceae	uncultured
Otu00608	propionic	0.248	0.000699252	53	2.81483e-06	Bacteroidetes	Bacteroidia	Bacteroidales	Bacteroidales_unclassified	Bacteroidales_unclassified
Otu00133	propionic	0.247	0.000571732	13130	0.000697334	Proteobacteria	Proteobacteria_unclassified	Proteobacteria_unclassified	Proteobacteria_unclassified	Proteobacteria_unclassified
Otu00288	propionic	0.247	0.00325233	2354	0.000125021	Firmicutes	Clostridia	Clostridiales	Ruminococcaceae	Ruminococcaceae_unclassified
Otu00381	propionic	0.247	0.00160541	1436	7.62659e-05	Firmicutes	Clostridia	Clostridiales	Lachnospiraceae	Blautia
Otu00369	propionic	0.246	0.00286621	1077	5.71994e-05	Firmicutes	Clostridia	Clostridiales	Lachnospiraceae	Blautia
Otu00678	propionic	0.245	0.000447663	10	5.311e-07	Bacteroidetes	Bacteroidia	Bacteroidales	Prevotellaceae	Prevotella
Otu00044	propionic	0.243	-0.00357215	71942	0.00382084	Firmicutes	Clostridia	Clostridiales	Ruminococcaceae	Ruminococcaceae_unclassified
Otu00161	propionic	0.243	0.000611248	9754	0.000518035	Firmicutes	Clostridia	Clostridiales	Lachnospiraceae	Lachnospiraceae_unclassified
Otu00215	propionic	0.243	0.00204257	5417	0.000287697	Firmicutes	Clostridia	Clostridiales	Ruminococcaceae	Incertae_Sedis
Otu00244	propionic	0.243	0.0035448	3856	0.000204792	Firmicutes	Clostridia	Clostridiales	Lachnospiraceae	Lachnospiraceae_unclassified
Otu00386	propionic	0.243	-0.00283948	909	4.8277e-05	Bacteria_unclassified	Bacteria_unclassified	Bacteria_unclassified	Bacteria_unclassified	Bacteria_unclassified
Otu00446	propionic	0.243	-0.00249076	449	2.38464e-05	Firmicutes	Bacilli	Bacillales	Bacillales_unclassified	Bacillales_unclassified
Otu00056	propionic	0.242	0.00117946	47009	0.00249665	Firmicutes	Clostridia	Clostridiales	Lachnospiraceae	Incertae_Sedis
Otu00079	propionic	0.242	-0.000852213	28013	0.00148777	Firmicutes	Clostridia	Clostridiales	Ruminococcaceae	Incertae_Sedis
Otu00107	propionic	0.242	0.000760981	17271	0.000917262	Firmicutes	Clostridia	Clostridiales	Lachnospiraceae	Lachnospiraceae_unclassified
Otu00238	propionic	0.242	0.0032184	4130	0.000219344	Firmicutes	Clostridia	Clostridiales	Ruminococcaceae	Ruminococcaceae_unclassified
Otu00396	propionic	0.242	-0.00428283	830	4.40813e-05	Firmicutes	Bacilli	Bacillales	Bacillales_unclassified	Bacillales_unclassified
Otu00165	propionic	0.241	0.00190333	9130	0.000484894	Firmicutes	Clostridia	Clostridiales	Lachnospiraceae	Lachnospiraceae_unclassified
Otu00245	propionic	0.241	-0.000580267	3827	0.000203252	Firmicutes	Clostridia	Clostridiales	Lachnospiraceae	Lachnospiraceae_unclassified
Otu00263	propionic	0.241	-0.00303034	3260	0.000173139	Firmicutes	Clostridia	Clostridiales	Ruminococcaceae	Ruminococcaceae_unclassified
Otu00411	propionic	0.241	-0.0015127	729	3.87172e-05	Firmicutes	Erysipelotrichi	Erysipelotrichales	Erysipelotrichaceae	Incertae_Sedis
Otu00428	propionic	0.241	-0.00145188	1885	0.000100112	Actinobacteria	Actinobacteria	Coriobacteriales	Coriobacterineae	Coriobacteriaceae
Otu00097	propionic	0.24	0.0026035	21379	0.00113544	Firmicutes	Clostridia	Clostridiales	Ruminococcaceae	Oscillibacter
Otu00290	propionic	0.24	-0.00273091	2348	0.000124702	Firmicutes	Clostridia	Clostridiales	Ruminococcaceae	uncultured
Otu00042	propionic	0.239	0.0026209	77722	0.00412781	Firmicutes	Firmicutes_unclassified	Firmicutes_unclassified	Firmicutes_unclassified	Firmicutes_unclassified
Otu00074	propionic	0.239	0.00390877	30885	0.0016403	Firmicutes	Clostridia	Clostridiales	Lachnospiraceae	Lachnospiraceae_unclassified
Otu00252	propionic	0.239	0.0025903	3755	0.000199428	Firmicutes	Clostridia	Clostridiales	Ruminococcaceae	Ruminococcaceae_unclassified
Otu00054	propionic	0.238	-0.0013854	48262	0.00256319	Firmicutes	Clostridia	Clostridiales	Ruminococcaceae	Ruminococcaceae_unclassified
Otu00129	propionic	0.238	-0.00315113	13391	0.000711196	Firmicutes	Clostridia	Clostridiales	Ruminococcaceae	Oscillibacter
Otu00166	propionic	0.238	0.00290079	9044	0.000480327	Firmicutes	Clostridia	Clostridiales	Clostridiales_unclassified	Clostridiales_unclassified
Otu00336	propionic	0.238	-0.000460071	5365	0.000284935	Firmicutes	Clostridia	Clostridiales	Ruminococcaceae	Ruminococcaceae_unclassified
Otu00481	propionic	0.238	-0.00018145	238	1.26402e-05	Firmicutes	Erysipelotrichi	Erysipelotrichales	Erysipelotrichaceae	Erysipelotrichaceae_unclassified
Otu00041	propionic	0.237	0.000911829	77830	0.00413355	Firmicutes	Bacilli	Lactobacillales	Lactobacillaceae	Lactobacillus
Otu00120	propionic	0.237	0.00326096	14519	0.000771104	Firmicutes	Clostridia	Clostridiales	Lachnospiraceae	uncultured
Otu00354	propionic	0.237	0.00243256	1233	6.54846e-05	Firmicutes	Clostridia	Clostridiales	Lachnospiraceae	Lachnospiraceae_unclassified
Otu00417	propionic	0.237	-0.00167733	1028	5.45971e-05	Firmicutes	Mollicutes	Mollicutes_unclassified	Mollicutes_unclassified	Mollicutes_unclassified
Otu00297	propionic	0.236	-0.00029374	2729	0.000144937	Firmicutes	Clostridia	Clostridiales	Ruminococcaceae	Ruminococcaceae_unclassified
Otu00306	propionic	0.236	-0.00311852	2021	0.000107335	Firmicutes	Bacilli	Lactobacillales	Streptococcaceae	Streptococcus
Otu00308	propionic	0.236	0.000815974	2285	0.000121356	Firmicutes	Clostridia	Clostridiales	Ruminococcaceae	Ruminococcaceae_unclassified
Otu00050	propionic	0.235	0.00425306	56203	0.00298494	Firmicutes	Clostridia	Clostridiales	Lachnospiraceae	Lachnospiraceae_unclassified
Otu00212	propionic	0.235	-0.00206269	6401	0.000339957	Firmicutes	Clostridia	Clostridiales	Ruminococcaceae	Ruminococcaceae_unclassified
Otu00273	propionic	0.235	-0.0024503	3026	0.000160711	Firmicutes	Clostridia	Clostridiales	Lachnospiraceae	Incertae_Sedis
Otu00017	propionic	0.234	-0.00022841	203267	0.0107955	Firmicutes	Clostridia	Clostridiales	Lachnospiraceae	uncultured
Otu00178	propionic	0.234	0.000441086	7940	0.000421693	Firmicutes	Clostridia	Clostridiales	Lachnospiraceae	Lachnospiraceae_unclassified
Otu00274	propionic	0.234	0.00158906	3013	0.00016002	Firmicutes	Clostridia	Clostridiales	Lachnospiraceae	Blautia
Otu00004	propionic	0.233	0.000286111	609415	0.032366	Bacteroidetes	Bacteroidia	Bacteroidales	S24-7	S24-7_unclassified
Otu00370	propionic	0.233	-0.00363072	1062	5.64028e-05	Actinobacteria	Actinobacteria	Actinomycetales	Corynebacteriaceae	Corynebacterium
Otu00029	propionic	0.232	0.000123819	117022	0.00621504	Firmicutes	Clostridia	Clostridiales	Lachnospiraceae	Blautia
Otu00136	propionic	0.232	-0.000234634	12973	0.000688996	Firmicutes	Clostridia	Clostridiales	Ruminococcaceae	Ruminococcaceae_unclassified
Otu00358	propionic	0.232	-0.00122835	2047	0.000108716	Firmicutes	Clostridia	Clostridiales	Lachnospiraceae	Lachnospiraceae_unclassified
Otu00569	propionic	0.232	0.000920552	51	2.70861e-06	Proteobacteria	Gammaproteobacteria	Pasteurellales	Pasteurellaceae	Pasteurellaceae_unclassified
Otu00026	propionic	0.231	-0.00012696	136413	0.00724489	Firmicutes	Clostridia	Clostridiales	Ruminococcaceae	Ruminococcaceae_unclassified
Otu00095	propionic	0.231	0.00207117	20989	0.00111473	Firmicutes	Clostridia	Clostridiales	Lachnospiraceae	Lachnospiraceae_unclassified
Otu00098	propionic	0.231	0.00174556	20526	0.00109014	Bacteria_unclassified	Bacteria_unclassified	Bacteria_unclassified	Bacteria_unclassified	Bacteria_unclassified
Otu00186	propionic	0.231	-0.00180693	7294	0.000387384	Firmicutes	Clostridia	Clostridiales	Clostridiales_unclassified	Clostridiales_unclassified
Otu00241	propionic	0.231	0.000973982	3956	0.000210103	Firmicutes	Clostridia	Clostridiales	Lachnospiraceae	Incertae_Sedis
Otu00260	propionic	0.231	-0.00197049	3382	0.000179618	Bacteria_unclassified	Bacteria_unclassified	Bacteria_unclassified	Bacteria_unclassified	Bacteria_unclassified
Otu00305	propionic	0.231	-0.000221717	2053	0.000109035	Firmicutes	Firmicutes_unclassified	Firmicutes_unclassified	Firmicutes_unclassified	Firmicutes_unclassified
Otu00021	propionic	0.23	-0.00191436	169817	0.00901898	Firmicutes	Clostridia	Clostridiales	Ruminococcaceae	Incertae_Sedis
Otu00064	propionic	0.23	0.00134809	35178	0.0018683	Firmicutes	Clostridia	Clostridiales	Clostridiales_unclassified	Clostridiales_unclassified
Otu00227	propionic	0.23	-0.00129186	4592	0.000243881	Firmicutes	Erysipelotrichi	Erysipelotrichales	Erysipelotrichaceae	Incertae_Sedis
Otu00304	propionic	0.23	0.000930364	2080	0.000110469	Firmicutes	Clostridia	Clostridiales	Lachnospiraceae	Lachnospiraceae_unclassified
Otu00425	propionic	0.23	-0.00220746	651	3.45746e-05	Firmicutes	Firmicutes_unclassified	Firmicutes_unclassified	Firmicutes_unclassified	Firmicutes_unclassified
Otu00013	propionic	0.229	0.00351698	268510	0.0142606	Bacteroidetes	Bacteroidia	Bacteroidales	Porphyromonadaceae	Odoribacter
Otu00071	propionic	0.229	0.000909881	31178	0.00165586	Firmicutes	Clostridia	Clostridiales	Lachnospiraceae	Blautia
Otu00082	propionic	0.229	0.00132943	27279	0.00144879	Firmicutes	Clostridia	Clostridiales	Lachnospiraceae	Lachnospiraceae_unclassified
Otu00348	propionic	0.229	0.00141412	1276	6.77683e-05	Firmicutes	Clostridia	Clostridiales	Clostridiales_unclassified	Clostridiales_unclassified
Otu00383	propionic	0.229	0.00130893	1694	8.99683e-05	Firmicutes	Clostridia	Clostridiales	Lachnospiraceae	Lachnospiraceae_unclassified
Otu00197	propionic	0.228	-0.00175488	6738	0.000357855	Firmicutes	Clostridia	Clostridiales	Ruminococcaceae	Ruminococcaceae_unclassified
Otu00340	propionic	0.228	-0.000189174	1350	7.16985e-05	Firmicutes	Clostridia	Clostridiales	Lachnospiraceae	Incertae_Sedis
Otu00022	propionic	0.227	0.00231194	158352	0.00841007	Bacteroidetes	Bacteroidia	Bacteroidales	Prevotellaceae	Prevotella
Otu00034	propionic	0.227	-0.000249943	97393	0.00517254	Firmicutes	Bacilli	Lactobacillales	Lactobacillaceae	Lactobacillus
Otu00094	propionic	0.227	0.00149811	21216	0.00112678	Firmicutes	Clostridia	Clostridiales	Ruminococcaceae	Ruminococcaceae_unclassified
Otu00293	propionic	0.227	-0.000409879	2272	0.000120666	Firmicutes	Clostridia	Clostridiales	Lachnospiraceae	Lachnospiraceae_unclassified
Otu00300	propionic	0.227	0.00197169	2138	0.000113549	Firmicutes	Clostridia	Clostridiales	Clostridiales_unclassified	Clostridiales_unclassified
Otu00027	propionic	0.226	0.00098984	134055	0.00711966	Firmicutes	Clostridia	Clostridiales	Lachnospiraceae	Roseburia
Otu00077	propionic	0.226	0.0034342	28902	0.00153498	Firmicutes	Clostridia	Clostridiales	Lachnospiraceae	Lachnospiraceae_unclassified
Otu00172	propionic	0.226	-0.000118279	8466	0.000449629	Actinobacteria	Actinobacteria	Coriobacteriales	Coriobacteriaceae	Adlercreutzia
Otu00123	propionic	0.225	-0.00141318	14287	0.000758782	Firmicutes	Clostridia	Clostridiales	Ruminococcaceae	Ruminococcaceae_unclassified
Otu00125	propionic	0.225	0.000183547	14039	0.000745611	Firmicutes	Erysipelotrichi	Erysipelotrichales	Erysipelotrichaceae	Incertae_Sedis
Otu00038	propionic	0.224	0.0011543	87949	0.00467097	Bacteroidetes	Bacteroidia	Bacteroidales	S24-7	S24-7_unclassified
Otu00176	propionic	0.224	0.000904306	8127	0.000431625	Deferribacteres	Deferribacteres	Deferribacterales	Deferribacteraceae	Mucispirillum
Otu00264	propionic	0.224	0.00226709	3247	0.000172448	Firmicutes	Clostridia	Clostridiales	Ruminococcaceae	uncultured
Otu00372	propionic	0.224	-0.00140035	1034	5.49157e-05	Firmicutes	Clostridia	Clostridiales	Lachnospiraceae	Lachnospiraceae_unclassified
Otu00092	propionic	0.223	0.00290201	21866	0.0011613	Firmicutes	Clostridia	Clostridiales	Lachnospiraceae	Lachnospiraceae_unclassified
Otu00185	propionic	0.223	0.00218709	7288	0.000387066	Firmicutes	Clostridia	Clostridiales	Lachnospiraceae	Dorea
Otu00266	propionic	0.223	0.000672931	3222	0.00017112	Firmicutes	Clostridia	Clostridiales	Lachnospiraceae	Lachnospiraceae_unclassified
Otu00287	propionic	0.223	0.00247575	2674	0.000142016	Firmicutes	Clostridia	Clostridiales	Lachnospiraceae	Lachnospiraceae_unclassified
Otu00331	propionic	0.223	-0.00211543	1464	7.7753e-05	Firmicutes	Clostridia	Clostridiales	Lachnospiraceae	Lachnospiraceae_unclassified
Otu00401	propionic	0.223	-0.00115823	799	4.24349e-05	Firmicutes	Clostridia	Clostridiales	Lachnospiraceae	Blautia
Otu00140	propionic	0.222	0.000790548	12488	0.000663237	Firmicutes	Clostridia	Clostridiales	Clostridiales_unclassified	Clostridiales_unclassified
Otu00154	propionic	0.222	0.00204565	10721	0.000569392	Firmicutes	Clostridia	Clostridiales	Lachnospiraceae	Lachnospiraceae_unclassified
Otu00240	propionic	0.222	0.00106733	4051	0.000215149	Firmicutes	Clostridia	Clostridiales	Ruminococcaceae	Ruminococcaceae_unclassified
Otu00315	propionic	0.222	-0.000822859	1837	9.7563e-05	Firmicutes	Clostridia	Clostridiales	Lachnospiraceae	Lachnospiraceae_unclassified
Otu00475	propionic	0.222	-0.00308486	478	2.53866e-05	Bacteria_unclassified	Bacteria_unclassified	Bacteria_unclassified	Bacteria_unclassified	Bacteria_unclassified
Otu00349	propionic	0.221	0.000304078	1269	6.73966e-05	Firmicutes	Clostridia	Clostridiales	Lachnospiraceae	Lachnospiraceae_unclassified
Otu00447	propionic	0.221	-0.000274453	444	2.35808e-05	Firmicutes	Firmicutes_unclassified	Firmicutes_unclassified	Firmicutes_unclassified	Firmicutes_unclassified
Otu00470	propionic	0.221	0.00141548	298	1.58268e-05	Bacteria_unclassified	Bacteria_unclassified	Bacteria_unclassified	Bacteria_unclassified	Bacteria_unclassified
Otu00580	propionic	0.221	0.00236247	44	2.33684e-06	Bacteria_unclassified	Bacteria_unclassified	Bacteria_unclassified	Bacteria_unclassified	Bacteria_unclassified
Otu00444	propionic	0.22	-0.00321549	470	2.49617e-05	Firmicutes	Firmicutes_unclassified	Firmicutes_unclassified	Firmicutes_unclassified	Firmicutes_unclassified
Otu00464	propionic	0.22	0.00122198	401	2.12971e-05	Firmicutes	Clostridia	Clostridiales	Ruminococcaceae	Ruminococcaceae_unclassified
Otu00651	propionic	0.22	-0.00165441	14	7.4354e-07	Firmicutes	Clostridia	Clostridiales	Ruminococcaceae	Subdoligranulum
Otu00115	propionic	0.219	0.000598178	15514	0.000823948	Firmicutes	Clostridia	Clostridiales	Lachnospiraceae	Incertae_Sedis
Otu00135	propionic	0.219	0.000539886	12898	0.000685013	Firmicutes	Clostridia	Clostridiales	Ruminococcaceae	uncultured
Otu00319	propionic	0.219	0.000116018	1745	9.26769e-05	Firmicutes	Clostridia	Clostridiales	Ruminococcaceae	Ruminococcaceae_unclassified
Otu00323	propionic	0.219	0.00266189	1646	8.7419e-05	Firmicutes	Clostridia	Clostridiales	Clostridiales_unclassified	Clostridiales_unclassified
Otu00338	propionic	0.219	-0.0016009	1358	7.21234e-05	Bacteria_unclassified	Bacteria_unclassified	Bacteria_unclassified	Bacteria_unclassified	Bacteria_unclassified
Otu00445	propionic	0.219	-0.000805037	451	2.39526e-05	Bacteria_unclassified	Bacteria_unclassified	Bacteria_unclassified	Bacteria_unclassified	Bacteria_unclassified
Otu00130	propionic	0.218	0.00241636	13277	0.000705141	Firmicutes	Clostridia	Clostridiales	Lachnospiraceae	Lachnospiraceae_unclassified
Otu00373	propionic	0.218	-0.0013827	1028	5.45971e-05	Actinobacteria	Actinobacteria	Actinomycetales	Micrococcaceae	Micrococcaceae_unclassified
Otu00015	propionic	0.217	-0.00127837	234303	0.0124438	Firmicutes	Clostridia	Clostridiales	Lachnospiraceae	Lachnospiraceae_unclassified
Otu00204	propionic	0.217	-0.00235266	6211	0.000329866	Firmicutes	Clostridia	Clostridiales	Ruminococcaceae	Ruminococcaceae_unclassified
Otu00262	propionic	0.217	-0.00251751	3328	0.00017675	Firmicutes	Clostridia	Clostridiales	Lachnospiraceae	Incertae_Sedis
Otu00337	propionic	0.217	0.000477292	1372	7.28669e-05	Firmicutes	Clostridia	Clostridiales	Ruminococcaceae	Ruminococcaceae_unclassified
Otu00346	propionic	0.217	0.000183987	1298	6.89368e-05	Firmicutes	Clostridia	Clostridiales	Ruminococcaceae	Ruminococcaceae_unclassified
Otu00355	propionic	0.217	0.000721089	1225	6.50597e-05	Firmicutes	Clostridia	Clostridiales	Clostridiales_unclassified	Clostridiales_unclassified
Otu00403	propionic	0.217	0.00147251	969	5.14636e-05	Firmicutes	Clostridia	Clostridiales	Lachnospiraceae	Lachnospiraceae_unclassified
Otu00035	propionic	0.216	0.000186572	95178	0.0050549	Firmicutes	Clostridia	Clostridiales	Ruminococcaceae	Incertae_Sedis
Otu00272	propionic	0.216	0.000914009	3045	0.00016172	Firmicutes	Clostridia	Clostridiales	Lachnospiraceae	Lachnospiraceae_unclassified
Otu00299	propionic	0.216	-0.00023281	2174	0.000115461	Firmicutes	Clostridia	Clostridiales	Lachnospiraceae	Lachnospiraceae_unclassified
Otu00604	propionic	0.216	0.000724429	29	1.54019e-06	Firmicutes	Clostridia	Clostridiales	Clostridiales_unclassified	Clostridiales_unclassified
Otu00180	propionic	0.215	-0.00312872	7589	0.000403052	Bacteria_unclassified	Bacteria_unclassified	Bacteria_unclassified	Bacteria_unclassified	Bacteria_unclassified
Otu00203	propionic	0.215	-0.00183462	6233	0.000331035	Firmicutes	Clostridia	Clostridiales	Lachnospiraceae	Lachnospiraceae_unclassified
Otu00243	propionic	0.215	-0.00136785	3880	0.000206067	Firmicutes	Clostridia	Clostridiales	Ruminococcaceae	Ruminococcaceae_unclassified
Otu00248	propionic	0.215	0.000645544	3776	0.000200543	Firmicutes	Clostridia	Clostridiales	Lachnospiraceae	Lachnospiraceae_unclassified
Otu00359	propionic	0.215	-0.000267487	1175	6.24042e-05	Firmicutes	Clostridia	Clostridiales	Lachnospiraceae	Blautia
Otu00040	propionic	0.214	0.00169565	82619	0.00438789	Firmicutes	Clostridia	Clostridiales	Ruminococcaceae	uncultured
Otu00088	propionic	0.214	0.00225306	23700	0.00125871	Firmicutes	Clostridia	Clostridiales	Lachnospiraceae	Lachnospiraceae_unclassified
Otu00116	propionic	0.214	-6.12942e-05	15486	0.000822461	Firmicutes	Clostridia	Clostridiales	Lachnospiraceae	Lachnospiraceae_unclassified
Otu00002	propionic	0.213	0.000229103	2396605	0.127284	Bacteroidetes	Bacteroidia	Bacteroidales	S24-7	S24-7_unclassified
Otu00049	propionic	0.213	-0.0016103	59986	0.00318586	Firmicutes	Clostridia	Clostridiales	Lachnospiraceae	Blautia
Otu00091	propionic	0.213	0.000814306	22251	0.00118175	Firmicutes	Clostridia	Clostridiales	Lachnospiraceae	Lachnospiraceae_unclassified
Otu00277	propionic	0.213	-0.00213211	2794	0.000148389	Firmicutes	Clostridia	Clostridiales	Lachnospiraceae	Lachnospiraceae_unclassified
Otu00313	propionic	0.213	0.00190449	1885	0.000100112	Firmicutes	Clostridia	Clostridiales	Ruminococcaceae	Ruminococcaceae_unclassified
Otu00478	propionic	0.213	-0.00139406	258	1.37024e-05	Firmicutes	Bacilli	Bacillales	Bacillales_unclassified	Bacillales_unclassified
Otu00080	propionic	0.212	-0.00254827	27748	0.0014737	Firmicutes	Clostridia	Clostridiales	Lachnospiraceae	Lachnospiraceae_unclassified
Otu00157	propionic	0.212	-0.000422353	11536	0.000612677	Firmicutes	Clostridia	Clostridiales	Lachnospiraceae	Incertae_Sedis
Otu00187	propionic	0.212	-0.00037911	7238	0.00038441	Firmicutes	Clostridia	Clostridiales	Ruminococcaceae	Ruminococcaceae_unclassified
Otu00236	propionic	0.212	-0.000344071	4256	0.000226036	Firmicutes	Clostridia	Clostridiales	Ruminococcaceae	Ruminococcaceae_unclassified
Otu00325	propionic	0.212	-0.00223548	1581	8.39669e-05	Firmicutes	Clostridia	Clostridiales	Lachnospiraceae	Incertae_Sedis
Otu00356	propionic	0.212	-0.00179801	1224	6.50066e-05	Firmicutes	Clostridia	Clostridiales	Ruminococcaceae	Ruminococcaceae_unclassified
Otu00255	propionic	0.211	-0.00162308	4510	0.000239526	Bacteria_unclassified	Bacteria_unclassified	Bacteria_unclassified	Bacteria_unclassified	Bacteria_unclassified
Otu00366	propionic	0.211	-0.000814838	1103	5.85803e-05	Firmicutes	Clostridia	Clostridiales	Family_XIII_Incertae_Sedis	Eubacterium
Otu00153	propionic	0.21	-0.00191978	10791	0.00057311	Firmicutes	Bacilli	Lactobacillales	Enterococcaceae	Enterococcus
Otu00181	propionic	0.21	0.000294021	7473	0.000396891	Firmicutes	Clostridia	Clostridiales	Ruminococcaceae	Incertae_Sedis
Otu00207	propionic	0.21	-0.0016395	5930	0.000314942	Firmicutes	Clostridia	Clostridiales	Ruminococcaceae	uncultured
Otu00633	propionic	0.21	-0.00055058	18	9.5598e-07	Firmicutes	Clostridia	Clostridiales	Ruminococcaceae	Ruminococcaceae_unclassified
Otu00011	propionic	0.209	-0.00206787	326892	0.0173612	Actinobacteria	Actinobacteria	Bifidobacteriales	Bifidobacteriaceae	Bifidobacterium
Otu00205	propionic	0.209	-0.000734715	6099	0.000323918	Firmicutes	Clostridia	Clostridiales	Ruminococcaceae	Ruminococcaceae_unclassified
Otu00284	propionic	0.209	0.00125557	2545	0.000135165	Firmicutes	Clostridia	Clostridiales	Ruminococcaceae	Ruminococcaceae_unclassified
Otu00347	propionic	0.209	0.000706797	1578	8.38075e-05	Bacteria_unclassified	Bacteria_unclassified	Bacteria_unclassified	Bacteria_unclassified	Bacteria_unclassified
Otu00350	propionic	0.209	-9.65112e-05	1263	6.70779e-05	Firmicutes	Clostridia	Clostridiales	Ruminococcaceae	Acetanaerobacterium
Otu00075	propionic	0.208	-6.03691e-05	30595	0.0016249	Firmicutes	Clostridia	Clostridiales	Lachnospiraceae	Lachnospiraceae_unclassified
Otu00286	propionic	0.208	0.00041632	2448	0.000130013	Firmicutes	Erysipelotrichi	Erysipelotrichales	Erysipelotrichaceae	Erysipelotrichaceae_unclassified
Otu00163	propionic	0.207	-0.00177282	9488	0.000503907	Firmicutes	Clostridia	Clostridiales	Ruminococcaceae	uncultured
Otu00170	propionic	0.207	-0.00238897	8661	0.000459986	Firmicutes	Clostridia	Clostridiales	Lachnospiraceae	Lachnospiraceae_unclassified
Otu00296	propionic	0.207	0.000991807	2230	0.000118435	Firmicutes	Clostridia	Clostridiales	Lachnospiraceae	Lachnospiraceae_unclassified
Otu00303	propionic	0.207	-0.000290686	2106	0.00011185	Firmicutes	Clostridia	Clostridiales	Lachnospiraceae	Lachnospiraceae_unclassified
Otu00378	propionic	0.207	0.000114879	955	5.072e-05	Firmicutes	Clostridia	Clostridiales	Clostridiales_unclassified	Clostridiales_unclassified
Otu00562	propionic	0.207	7.37975e-05	59	3.13349e-06	Firmicutes	Clostridia	Clostridiales	Lachnospiraceae	uncultured
Otu00237	propionic	0.206	0.00132817	4197	0.000222903	Firmicutes	Clostridia	Clostridiales	Lachnospiraceae	Blautia
Otu00265	propionic	0.206	-0.000749154	3236	0.000171864	Firmicutes	Clostridia	Clostridiales	Clostridiales_unclassified	Clostridiales_unclassified
Otu00391	propionic	0.206	0.00191061	877	4.65775e-05	Firmicutes	Clostridia	Clostridiales	Lachnospiraceae	Lachnospiraceae_unclassified
Otu00546	propionic	0.206	-0.00123551	89	4.72679e-06	Firmicutes	Clostridia	Clostridiales	Clostridiales_unclassified	Clostridiales_unclassified
Otu00636	propionic	0.206	0.00272351	56	2.97416e-06	Bacteroidetes	Bacteroidia	Bacteroidales	S24-7	S24-7_unclassified
Otu00684	propionic	0.206	-0.000727344	9	4.7799e-07	Bacteroidetes	Bacteroidia	Bacteroidales	Porphyromonadaceae	Parabacteroides
Otu00724	propionic	0.206	-0.00103316	6	3.1866e-07	Proteobacteria	Gammaproteobacteria	Xanthomonadales	Xanthomonadaceae	Lysobacter
Otu00019	propionic	0.205	-0.00313748	198592	0.0105472	Firmicutes	Clostridia	Clostridiales	Lachnospiraceae	Blautia
Otu00032	propionic	0.205	0.000428789	102296	0.00543294	Firmicutes	Clostridia	Clostridiales	Lachnospiraceae	Lachnospiraceae_unclassified
Otu00073	propionic	0.205	-0.000618956	31025	0.00164774	Firmicutes	Clostridia	Clostridiales	Lachnospiraceae	Lachnospiraceae_unclassified
Otu00189	propionic	0.205	-0.000804762	7171	0.000380852	Firmicutes	Clostridia	Clostridiales	Ruminococcaceae	uncultured
Otu00267	propionic	0.205	-0.00105539	3218	0.000170908	Firmicutes	Clostridia	Clostridiales	Lachnospiraceae	Lachnospiraceae_unclassified
Otu00332	propionic	0.205	0.00254488	1427	7.57879e-05	Firmicutes	Clostridia	Clostridiales	Ruminococcaceae	Ruminococcaceae_unclassified
Otu00009	propionic	0.203	3.59099e-05	389655	0.0206946	Bacteroidetes	Bacteroidia	Bacteroidales	Rikenellaceae	Alistipes
Otu00122	propionic	0.203	0.00210715	14325	0.0007608	Firmicutes	Clostridia	Clostridiales	Lachnospiraceae	Lachnospiraceae_unclassified
Otu00193	propionic	0.203	-0.000722882	7076	0.000375806	Firmicutes	Clostridia	Clostridiales	Ruminococcaceae	Ruminococcaceae_unclassified
Otu00242	propionic	0.203	-0.00116	3940	0.000209253	Firmicutes	Clostridia	Clostridiales	Ruminococcaceae	uncultured
Otu00375	propionic	0.203	-0.0018857	1223	6.49535e-05	Firmicutes	Clostridia	Clostridiales	Clostridiales_unclassified	Clostridiales_unclassified
Otu00093	propionic	0.202	0.000472909	21322	0.00113241	Firmicutes	Clostridia	Clostridiales	Clostridiales_unclassified	Clostridiales_unclassified
Otu00137	propionic	0.202	-0.000152223	12694	0.000674178	Firmicutes	Erysipelotrichi	Erysipelotrichales	Erysipelotrichaceae	Allobaculum
Otu00168	propionic	0.202	0.00209867	8860	0.000470554	Firmicutes	Bacilli	Lactobacillales	Lactobacillaceae	Lactobacillus
Otu00519	propionic	0.202	0.00205653	334	1.77387e-05	Firmicutes	Firmicutes_unclassified	Firmicutes_unclassified	Firmicutes_unclassified	Firmicutes_unclassified
Otu00179	propionic	0.201	-0.00206432	7937	0.000421534	Firmicutes	Clostridia	Clostridiales	Lachnospiraceae	Lachnospiraceae_unclassified
Otu00322	propionic	0.201	-0.00137102	2690	0.000142866	Firmicutes	Clostridia	Clostridiales	Lachnospiraceae	Incertae_Sedis
Otu00343	propionic	0.201	-0.000558251	1335	7.09018e-05	Firmicutes	Firmicutes_unclassified	Firmicutes_unclassified	Firmicutes_unclassified	Firmicutes_unclassified
Otu00124	propionic	0.2	0.000702123	14160	0.000752037	Firmicutes	Clostridia	Clostridiales	Ruminococcaceae	Incertae_Sedis
Otu00149	propionic	0.2	0.00182888	10904	0.000579111	Firmicutes	Clostridia	Clostridiales	Lachnospiraceae	Lachnospiraceae_unclassified
Otu00217	propionic	0.2	-0.0019351	5352	0.000284245	Firmicutes	Clostridia	Clostridiales	Ruminococcaceae	uncultured
Otu00219	propionic	0.2	-0.000792048	5193	0.0002758	Firmicutes	Clostridia	Clostridiales	Lachnospiraceae	Incertae_Sedis
Otu00222	propionic	0.2	-0.00150109	4920	0.000261301	Firmicutes	Clostridia	Clostridiales	Lachnospiraceae	Lachnospiraceae_unclassified
Otu00256	propionic	0.2	-0.000948848	3513	0.000186575	Bacteria_unclassified	Bacteria_unclassified	Bacteria_unclassified	Bacteria_unclassified	Bacteria_unclassified
Otu00402	propionic	0.2	0.00198156	798	4.23818e-05	Firmicutes	Firmicutes_unclassified	Firmicutes_unclassified	Firmicutes_unclassified	Firmicutes_unclassified
Otu00515	propionic	0.2	-0.00204878	140	7.4354e-06	Firmicutes	Clostridia	Clostridiales	Clostridiales_unclassified	Clostridiales_unclassified
Otu00680	propionic	0.2	-0.00195634	10	5.311e-07	Bacteria_unclassified	Bacteria_unclassified	Bacteria_unclassified	Bacteria_unclassified	Bacteria_unclassified
Otu00195	propionic	0.199	-0.00131741	6832	0.000362847	Firmicutes	Clostridia	Clostridiales	Lachnospiraceae	Lachnospiraceae_unclassified
Otu00233	propionic	0.199	0.00121961	4395	0.000233418	Firmicutes	Clostridia	Clostridiales	Clostridiales_unclassified	Clostridiales_unclassified
Otu00330	propionic	0.199	-0.00140783	1552	8.24267e-05	Firmicutes	Clostridia	Clostridiales	Lachnospiraceae	Lachnospiraceae_unclassified
Otu00357	propionic	0.199	0.000527062	1204	6.39444e-05	Firmicutes	Clostridia	Clostridiales	Lachnospiraceae	Lachnospiraceae_unclassified
Otu00559	propionic	0.199	-5.52886e-05	81	4.30191e-06	Firmicutes	Clostridia	Clostridiales	Clostridiales_unclassified	Clostridiales_unclassified
Otu00216	propionic	0.198	0.00153225	5357	0.00028451	Firmicutes	Clostridia	Clostridiales	Ruminococcaceae	Incertae_Sedis
Otu00251	propionic	0.198	0.000714466	3759	0.00019964	Firmicutes	Clostridia	Clostridiales	Lachnospiraceae	uncultured
Otu00291	propionic	0.198	0.00177164	2303	0.000122312	Firmicutes	Clostridia	Clostridiales	Family_XIII_Incertae_Sedis	Family_XIII_Incertae_Sedis_unclassified
Otu00302	propionic	0.198	-0.00096962	2730	0.00014499	Firmicutes	Clostridia	Clostridiales	Ruminococcaceae	uncultured
Otu00321	propionic	0.198	-0.00130493	1689	8.97028e-05	Firmicutes	Clostridia	Clostridiales	Ruminococcaceae	uncultured
Otu00345	propionic	0.198	0.00044913	1308	6.94679e-05	Firmicutes	Clostridia	Clostridiales	Lachnospiraceae	Lachnospiraceae_unclassified
Otu00046	propionic	0.197	-0.00184131	68101	0.00361684	Firmicutes	Clostridia	Clostridiales	Lachnospiraceae	Incertae_Sedis
Otu00169	propionic	0.197	0.000657668	8856	0.000470342	Firmicutes	Clostridia	Clostridiales	Lachnospiraceae	Lachnospiraceae_unclassified
Otu00209	propionic	0.197	0.00113973	5827	0.000309472	Bacteria_unclassified	Bacteria_unclassified	Bacteria_unclassified	Bacteria_unclassified	Bacteria_unclassified
Otu00175	propionic	0.196	0.00149508	8238	0.00043752	Firmicutes	Clostridia	Clostridiales	Ruminococcaceae	uncultured
Otu00211	propionic	0.196	-0.00198124	6606	0.000350845	Firmicutes	Firmicutes_unclassified	Firmicutes_unclassified	Firmicutes_unclassified	Firmicutes_unclassified
Otu00232	propionic	0.196	0.000182784	4449	0.000236286	Firmicutes	Clostridia	Clostridiales	Ruminococcaceae	Ruminococcaceae_unclassified
Otu00114	propionic	0.195	0.000414445	16126	0.000856452	Firmicutes	Clostridia	Clostridiales	Ruminococcaceae	uncultured
Otu00352	propionic	0.195	-0.00169015	2296	0.000121941	Firmicutes	Clostridia	Clostridiales	Ruminococcaceae	Incertae_Sedis
Otu00111	propionic	0.194	0.000887258	16562	0.000879607	Firmicutes	Clostridia	Clostridiales	Lachnospiraceae	Incertae_Sedis
Otu00220	propionic	0.194	-0.00147158	5102	0.000270967	Firmicutes	Clostridia	Clostridiales	Lachnospiraceae	Lachnospiraceae_unclassified
Otu00382	propionic	0.194	-0.000785983	1189	6.31478e-05	Firmicutes	Clostridia	Clostridiales	Ruminococcaceae	uncultured
Otu00058	propionic	0.193	-0.00214204	42913	0.00227911	Firmicutes	Clostridia	Clostridiales	Lachnospiraceae	Blautia
Otu00250	propionic	0.193	-0.00265648	4001	0.000212493	Firmicutes	Clostridia	Clostridiales	Ruminococcaceae	Ruminococcus
Otu00105	propionic	0.192	-0.00249018	18136	0.000963203	Firmicutes	Clostridia	Clostridiales	Lachnospiraceae	Incertae_Sedis
Otu00144	propionic	0.192	-0.0020531	11861	0.000629937	Firmicutes	Clostridia	Clostridiales	Lachnospiraceae	Lachnospiraceae_unclassified
Otu00329	propionic	0.192	-0.00188367	1553	8.24798e-05	Firmicutes	Bacilli	Bacillales	Staphylococcaceae	Staphylococcus
Otu00392	propionic	0.192	0.00112837	873	4.6365e-05	Firmicutes	Clostridia	Clostridiales	Clostridiales_unclassified	Clostridiales_unclassified
Otu00059	propionic	0.191	-0.00309637	42326	0.00224793	Firmicutes	Clostridia	Clostridiales	Lachnospiraceae	Lachnospiraceae_unclassified
Otu00146	propionic	0.191	-0.000368666	11427	0.000606888	Firmicutes	Clostridia	Clostridiales	Lachnospiraceae	Lachnospiraceae_unclassified
Otu00301	propionic	0.191	0.000375886	2182	0.000115886	Firmicutes	Clostridia	Clostridiales	Ruminococcaceae	Ruminococcaceae_unclassified
Otu00671	propionic	0.19	-0.000198866	12	6.3732e-07	Bacteroidetes	Bacteroidia	Bacteroidales	Prevotellaceae	Prevotella
Otu00028	propionic	0.189	2.96215e-05	129758	0.00689144	Firmicutes	Clostridia	Clostridiales	Lachnospiraceae	Lachnospiraceae_unclassified
Otu00190	propionic	0.189	-0.000823487	9129	0.000484841	Firmicutes	Clostridia	Clostridiales	Lachnospiraceae	Lachnospiraceae_unclassified
Otu00231	propionic	0.189	-0.000215634	4458	0.000236764	Firmicutes	Clostridia	Clostridiales	Lachnospiraceae	Lachnospiraceae_unclassified
Otu00360	propionic	0.189	0.00077157	1161	6.16607e-05	Bacteria_unclassified	Bacteria_unclassified	Bacteria_unclassified	Bacteria_unclassified	Bacteria_unclassified
Otu00078	propionic	0.188	0.000708827	28697	0.0015241	Firmicutes	Clostridia	Clostridiales	Lachnospiraceae	Blautia
Otu00594	propionic	0.187	0.00166712	34	1.80574e-06	Firmicutes	Clostridia	Clostridiales	Lachnospiraceae	uncultured
Otu00318	propionic	0.186	0.000944419	1782	9.4642e-05	Firmicutes	Clostridia	Clostridiales	Lachnospiraceae	Lachnospiraceae_unclassified
Otu00493	propionic	0.186	-0.00184224	213	1.13124e-05	Bacteroidetes	Bacteroidia	Bacteroidales	S24-7	S24-7_unclassified
Otu00014	propionic	0.185	-0.000403987	246520	0.0130927	Firmicutes	Clostridia	Clostridiales	Lachnospiraceae	Lachnospiraceae_unclassified
Otu00048	propionic	0.185	0.00132594	61268	0.00325394	Firmicutes	Clostridia	Clostridiales	Ruminococcaceae	Ruminococcaceae_unclassified
Otu00307	propionic	0.185	0.000300884	2017	0.000107123	Firmicutes	Clostridia	Clostridiales	Ruminococcaceae	Incertae_Sedis
Otu00436	propionic	0.185	0.000627941	741	3.93545e-05	Firmicutes	Clostridia	Clostridiales	Clostridiales_unclassified	Clostridiales_unclassified
Otu00451	propionic	0.184	6.35984e-05	406	2.15627e-05	Firmicutes	Clostridia	Clostridiales	Clostridiales_unclassified	Clostridiales_unclassified
Otu00043	propionic	0.182	-0.000828595	74627	0.00396344	Firmicutes	Clostridia	Clostridiales	Lachnospiraceae	Lachnospiraceae_unclassified
Otu00235	propionic	0.182	-0.000687874	5477	0.000290883	Firmicutes	Clostridia	Clostridiales	Lachnospiraceae	Lachnospiraceae_unclassified
Otu00246	propionic	0.182	0.00140575	3811	0.000202402	Firmicutes	Clostridia	Clostridiales	Lachnospiraceae	Blautia
Otu00371	propionic	0.182	-0.000624238	1207	6.41037e-05	Firmicutes	Clostridia	Clostridiales	Ruminococcaceae	Ruminococcaceae_unclassified
Otu00200	propionic	0.181	0.00153766	6439	0.000341975	Firmicutes	Clostridia	Clostridiales	Lachnospiraceae	Lachnospiraceae_unclassified
Otu00361	propionic	0.181	-0.000912959	1129	5.99612e-05	Firmicutes	Clostridia	Clostridiales	Family_XIII_Incertae_Sedis	Family_XIII_Incertae_Sedis_unclassified
Otu00052	propionic	0.18	-0.00048745	53264	0.00282885	Firmicutes	Clostridia	Clostridiales	Lachnospiraceae	Lachnospiraceae_unclassified
Otu00062	propionic	0.18	-0.00024754	38222	0.00202997	Firmicutes	Clostridia	Clostridiales	Lachnospiraceae	Lachnospiraceae_unclassified
Otu00247	propionic	0.18	0.00130014	3781	0.000200809	Firmicutes	Clostridia	Clostridiales	Lachnospiraceae	Lachnospiraceae_unclassified
Otu00295	propionic	0.18	0.000133826	2236	0.000118754	Firmicutes	Clostridia	Clostridiales	Lachnospiraceae	Lachnospiraceae_unclassified
Otu00131	propionic	0.179	-0.000920326	13095	0.000695475	Firmicutes	Clostridia	Clostridiales	Ruminococcaceae	Oscillibacter
Otu00183	propionic	0.179	0.0004566	7304	0.000387915	Firmicutes	Clostridia	Clostridiales	Ruminococcaceae	Ruminococcaceae_unclassified
Otu00327	propionic	0.178	2.27262e-05	1710	9.08181e-05	Firmicutes	Clostridia	Clostridiales	Ruminococcaceae	Ruminococcaceae_unclassified
Otu00084	propionic	0.177	-0.000172249	25498	0.0013542	Firmicutes	Clostridia	Clostridiales	Lachnospiraceae	Incertae_Sedis
Otu00461	propionic	0.177	-0.00142051	337	1.78981e-05	Firmicutes	Clostridia	Clostridiales	Family_XIII_Incertae_Sedis	uncultured
Otu00119	propionic	0.176	0.000902087	14711	0.000781301	Actinobacteria	Actinobacteria	Coriobacteriales	Coriobacteriaceae	Olsenella
Otu00158	propionic	0.176	0.000980565	10311	0.000547617	Firmicutes	Clostridia	Clostridiales	Lachnospiraceae	Lachnospiraceae_unclassified
Otu00499	propionic	0.176	0.00163738	181	9.61291e-06	Firmicutes	Erysipelotrichi	Erysipelotrichales	Erysipelotrichaceae	Erysipelotrichaceae_unclassified
Otu00085	propionic	0.175	5.29643e-06	25014	0.00132849	Firmicutes	Clostridia	Clostridiales	Lachnospiraceae	Lachnospiraceae_unclassified
Otu00335	propionic	0.173	-1.56893e-05	1390	7.38229e-05	Firmicutes	Clostridia	Clostridiales	Ruminococcaceae	Ruminococcaceae_unclassified
Otu00258	propionic	0.172	-1.87633e-05	3476	0.00018461	Firmicutes	Clostridia	Clostridiales	Lachnospiraceae	Lachnospiraceae_unclassified
Otu00390	propionic	0.172	0.00120962	913	4.84894e-05	Firmicutes	Clostridia	Clostridiales	Clostridiaceae	Clostridium
Otu00278	propionic	0.171	-0.000221258	2766	0.000146902	Firmicutes	Clostridia	Clostridiales	Ruminococcaceae	Ruminococcaceae_unclassified
Otu00395	propionic	0.171	0.000110922	832	4.41875e-05	Firmicutes	Clostridia	Clostridiales	Ruminococcaceae	Ruminococcaceae_unclassified
Otu00160	propionic	0.166	0.00114961	9886	0.000525045	Bacteria_unclassified	Bacteria_unclassified	Bacteria_unclassified	Bacteria_unclassified	Bacteria_unclassified
Otu00368	propionic	0.166	0.000244586	1090	5.78899e-05	Firmicutes	Clostridia	Clostridiales	Ruminococcaceae	uncultured
Otu00333	propionic	0.165	-0.000536054	1403	7.45133e-05	Firmicutes	Clostridia	Clostridiales	Lachnospiraceae	Lachnospiraceae_unclassified
Otu00106	propionic	0.164	0.000490245	17288	0.000918165	Firmicutes	Clostridia	Clostridiales	Ruminococcaceae	Ruminococcaceae_unclassified
Otu00206	propionic	0.164	0.000124514	6026	0.000320041	Firmicutes	Clostridia	Clostridiales	Ruminococcaceae	Ruminococcaceae_unclassified
Otu00282	propionic	0.164	0.000695579	2592	0.000137661	Firmicutes	Clostridia	Clostridiales	Ruminococcaceae	Ruminococcaceae_unclassified
Otu00513	propionic	0.164	0.00112337	129	6.85119e-06	Bacteroidetes	Bacteroidia	Bacteroidales	Prevotellaceae	Prevotella
Otu00067	propionic	0.163	-0.000737661	31796	0.00168868	Firmicutes	Clostridia	Clostridiales	Ruminococcaceae	Ruminococcus
Otu00112	propionic	0.163	1.4105e-05	16450	0.000873659	Firmicutes	Clostridia	Clostridiales	Ruminococcaceae	Ruminococcus
Otu00465	propionic	0.158	-0.000405945	321	1.70483e-05	Firmicutes	Clostridia	Clostridiales	Lachnospiraceae	Blautia
Otu00068	propionic	0.157	-0.000170981	31305	0.00166261	Firmicutes	Erysipelotrichi	Erysipelotrichales	Erysipelotrichaceae	Allobaculum
Otu00069	propionic	0.157	0.000307054	31424	0.00166893	Firmicutes	Clostridia	Clostridiales	Lachnospiraceae	Lachnospiraceae_unclassified
Otu00167	propionic	0.157	0.000731372	8911	0.000473263	Firmicutes	Clostridia	Clostridiales	Lachnospiraceae	Lachnospiraceae_unclassified
Otu00225	propionic	0.154	-9.4863e-06	4761	0.000252857	Firmicutes	Clostridia	Clostridiales	Lachnospiraceae	Lachnospiraceae_unclassified
Otu00093	iso.butyric	0.536	0.0159085	21322	0.00113241	Firmicutes	Clostridia	Clostridiales	Clostridiales_unclassified	Clostridiales_unclassified
Otu00014	iso.butyric	0.53	0.0168788	246520	0.0130927	Firmicutes	Clostridia	Clostridiales	Lachnospiraceae	Lachnospiraceae_unclassified
Otu00106	iso.butyric	0.497	0.0152287	17288	0.000918165	Firmicutes	Clostridia	Clostridiales	Ruminococcaceae	Ruminococcaceae_unclassified
Otu00050	iso.butyric	0.46	0.0124232	56203	0.00298494	Firmicutes	Clostridia	Clostridiales	Lachnospiraceae	Lachnospiraceae_unclassified
Otu00280	iso.butyric	0.448	0.0128893	2654	0.000140954	Firmicutes	Bacilli	Bacillales	Staphylococcaceae	Jeotgalicoccus
Otu00098	iso.butyric	0.445	0.0133542	20526	0.00109014	Bacteria_unclassified	Bacteria_unclassified	Bacteria_unclassified	Bacteria_unclassified	Bacteria_unclassified
Otu00373	iso.butyric	0.431	0.0114722	1028	5.45971e-05	Actinobacteria	Actinobacteria	Actinomycetales	Micrococcaceae	Micrococcaceae_unclassified
Otu00142	iso.butyric	0.422	-0.011873	12174	0.000646561	Firmicutes	Clostridia	Clostridiales	Lachnospiraceae	Lachnospiraceae_unclassified
Otu00218	iso.butyric	0.415	-0.0108312	5523	0.000293326	Firmicutes	Clostridia	Clostridiales	Ruminococcaceae	Ruminococcaceae_unclassified
Otu00236	iso.butyric	0.415	0.011919	4256	0.000226036	Firmicutes	Clostridia	Clostridiales	Ruminococcaceae	Ruminococcaceae_unclassified
Otu00124	iso.butyric	0.399	-0.0107798	14160	0.000752037	Firmicutes	Clostridia	Clostridiales	Ruminococcaceae	Incertae_Sedis
Otu00385	iso.butyric	0.395	-0.00966769	989	5.25258e-05	Firmicutes	Clostridia	Clostridiales	Ruminococcaceae	Ruminococcaceae_unclassified
Otu00381	iso.butyric	0.391	0.00975797	1436	7.62659e-05	Firmicutes	Clostridia	Clostridiales	Lachnospiraceae	Blautia
Otu00444	iso.butyric	0.387	-0.0102298	470	2.49617e-05	Firmicutes	Firmicutes_unclassified	Firmicutes_unclassified	Firmicutes_unclassified	Firmicutes_unclassified
Otu00226	iso.butyric	0.381	-0.00979118	4734	0.000251423	Firmicutes	Clostridia	Clostridiales	Lachnospiraceae	Lachnospiraceae_unclassified
Otu00396	iso.butyric	0.374	0.00886438	830	4.40813e-05	Firmicutes	Bacilli	Bacillales	Bacillales_unclassified	Bacillales_unclassified
Otu00353	iso.butyric	0.372	0.00984255	1248	6.62813e-05	Firmicutes	Clostridia	Clostridiales	Lachnospiraceae	Blautia
Otu00417	iso.butyric	0.371	-0.00835684	1028	5.45971e-05	Firmicutes	Mollicutes	Mollicutes_unclassified	Mollicutes_unclassified	Mollicutes_unclassified
Otu00206	iso.butyric	0.37	0.00822136	6026	0.000320041	Firmicutes	Clostridia	Clostridiales	Ruminococcaceae	Ruminococcaceae_unclassified
Otu00372	iso.butyric	0.369	-0.00789082	1034	5.49157e-05	Firmicutes	Clostridia	Clostridiales	Lachnospiraceae	Lachnospiraceae_unclassified
Otu00137	iso.butyric	0.368	0.00837399	12694	0.000674178	Firmicutes	Erysipelotrichi	Erysipelotrichales	Erysipelotrichaceae	Allobaculum
Otu00202	iso.butyric	0.366	-0.00997084	6276	0.000333318	Firmicutes	Clostridia	Clostridiales	Lachnospiraceae	Lachnospiraceae_unclassified
Otu00254	iso.butyric	0.364	-0.00859985	3659	0.000194329	Firmicutes	Clostridia	Clostridiales	Lachnospiraceae	Lachnospiraceae_unclassified
Otu00298	iso.butyric	0.36	-0.00757894	2210	0.000117373	Firmicutes	Clostridia	Clostridiales	Clostridiales_unclassified	Clostridiales_unclassified
Otu00446	iso.butyric	0.357	0.00757675	449	2.38464e-05	Firmicutes	Bacilli	Bacillales	Bacillales_unclassified	Bacillales_unclassified
Otu00338	iso.butyric	0.351	-0.00714938	1358	7.21234e-05	Bacteria_unclassified	Bacteria_unclassified	Bacteria_unclassified	Bacteria_unclassified	Bacteria_unclassified
Otu00056	iso.butyric	0.348	0.00725913	47009	0.00249665	Firmicutes	Clostridia	Clostridiales	Lachnospiraceae	Incertae_Sedis
Otu00169	iso.butyric	0.348	0.00778279	8856	0.000470342	Firmicutes	Clostridia	Clostridiales	Lachnospiraceae	Lachnospiraceae_unclassified
Otu00061	iso.butyric	0.334	0.00770823	39859	0.00211691	Firmicutes	Clostridia	Clostridiales	Lachnospiraceae	Lachnospiraceae_unclassified
Otu00547	iso.butyric	0.333	-0.00683611	76	4.03636e-06	Firmicutes	Clostridia	Clostridiales	Ruminococcaceae	Incertae_Sedis
Otu00210	iso.butyric	0.329	0.00758763	5799	0.000307985	Firmicutes	Clostridia	Clostridiales	Lachnospiraceae	Lachnospiraceae_unclassified
Otu00478	iso.butyric	0.328	0.00697614	258	1.37024e-05	Firmicutes	Bacilli	Bacillales	Bacillales_unclassified	Bacillales_unclassified
Otu00223	iso.butyric	0.327	-0.00461854	4873	0.000258805	Firmicutes	Clostridia	Clostridiales	Ruminococcaceae	Ruminococcaceae_unclassified
Otu00399	iso.butyric	0.326	0.00624426	1103	5.85803e-05	Firmicutes	Clostridia	Clostridiales	Lachnospiraceae	Lachnospiraceae_unclassified
Otu00253	iso.butyric	0.325	-0.00860685	3677	0.000195285	Firmicutes	Clostridia	Clostridiales	Lachnospiraceae	Lachnospiraceae_unclassified
Otu00255	iso.butyric	0.324	0.00695935	4510	0.000239526	Bacteria_unclassified	Bacteria_unclassified	Bacteria_unclassified	Bacteria_unclassified	Bacteria_unclassified
Otu00076	iso.butyric	0.323	-0.00697629	30008	0.00159372	Firmicutes	Clostridia	Clostridiales	Lachnospiraceae	Lachnospiraceae_unclassified
Otu00073	iso.butyric	0.32	0.00601586	31025	0.00164774	Firmicutes	Clostridia	Clostridiales	Lachnospiraceae	Lachnospiraceae_unclassified
Otu00294	iso.butyric	0.32	-0.00488389	2240	0.000118966	Firmicutes	Clostridia	Clostridiales	Lachnospiraceae	Lachnospiraceae_unclassified
Otu00063	iso.butyric	0.317	0.0062737	36667	0.00194738	Firmicutes	Clostridia	Clostridiales	Lachnospiraceae	Blautia
Otu00149	iso.butyric	0.316	0.00542559	10904	0.000579111	Firmicutes	Clostridia	Clostridiales	Lachnospiraceae	Lachnospiraceae_unclassified
Otu00219	iso.butyric	0.316	0.00501972	5193	0.0002758	Firmicutes	Clostridia	Clostridiales	Lachnospiraceae	Incertae_Sedis
Otu00234	iso.butyric	0.316	0.00631916	4377	0.000232462	Firmicutes	Clostridia	Clostridiales	Ruminococcaceae	Ruminococcaceae_unclassified
Otu00105	iso.butyric	0.314	0.00606843	18136	0.000963203	Firmicutes	Clostridia	Clostridiales	Lachnospiraceae	Incertae_Sedis
Otu00189	iso.butyric	0.313	-0.00598548	7171	0.000380852	Firmicutes	Clostridia	Clostridiales	Ruminococcaceae	uncultured
Otu00621	iso.butyric	0.313	0.00430038	22	1.16842e-06	Firmicutes	Clostridia	Clostridiales	Lachnospiraceae	Lachnospiraceae_unclassified
Otu00044	iso.butyric	0.312	0.00578334	71942	0.00382084	Firmicutes	Clostridia	Clostridiales	Ruminococcaceae	Ruminococcaceae_unclassified
Otu00310	iso.butyric	0.31	0.00476423	1955	0.00010383	Firmicutes	Clostridia	Clostridiales	Ruminococcaceae	Incertae_Sedis
Otu00194	iso.butyric	0.308	0.00581844	6884	0.000365609	Firmicutes	Clostridia	Clostridiales	Lachnospiraceae	Incertae_Sedis
Otu00140	iso.butyric	0.307	0.00411439	12488	0.000663237	Firmicutes	Clostridia	Clostridiales	Clostridiales_unclassified	Clostridiales_unclassified
Otu00120	iso.butyric	0.306	0.0049456	14519	0.000771104	Firmicutes	Clostridia	Clostridiales	Lachnospiraceae	uncultured
Otu00228	iso.butyric	0.306	0.00454575	4565	0.000242447	Firmicutes	Clostridia	Clostridiales	Lachnospiraceae	Coprococcus
Otu00441	iso.butyric	0.304	0.00719425	464	2.4643e-05	Firmicutes	Bacilli	Lactobacillales	Aerococcaceae	Aerococcus
Otu00754	iso.butyric	0.303	-0.000544789	4	2.1244e-07	Bacteria_unclassified	Bacteria_unclassified	Bacteria_unclassified	Bacteria_unclassified	Bacteria_unclassified
Otu00445	iso.butyric	0.302	-0.000847131	451	2.39526e-05	Bacteria_unclassified	Bacteria_unclassified	Bacteria_unclassified	Bacteria_unclassified	Bacteria_unclassified
Otu00150	iso.butyric	0.301	0.00473482	10988	0.000583572	Firmicutes	Clostridia	Clostridiales	Family_XIII_Incertae_Sedis	Family_XIII_Incertae_Sedis_unclassified
Otu00192	iso.butyric	0.3	0.00503763	7106	0.0003774	Firmicutes	Clostridia	Clostridiales	Lachnospiraceae	Incertae_Sedis
Otu00411	iso.butyric	0.3	0.00443256	729	3.87172e-05	Firmicutes	Erysipelotrichi	Erysipelotrichales	Erysipelotrichaceae	Incertae_Sedis
Otu00580	iso.butyric	0.299	-0.00177245	44	2.33684e-06	Bacteria_unclassified	Bacteria_unclassified	Bacteria_unclassified	Bacteria_unclassified	Bacteria_unclassified
Otu00186	iso.butyric	0.297	0.00303851	7294	0.000387384	Firmicutes	Clostridia	Clostridiales	Clostridiales_unclassified	Clostridiales_unclassified
Otu00251	iso.butyric	0.296	0.00625127	3759	0.00019964	Firmicutes	Clostridia	Clostridiales	Lachnospiraceae	uncultured
Otu00501	iso.butyric	0.296	-0.00474879	163	8.65693e-06	Firmicutes	Clostridia	Clostridiales	Ruminococcaceae	Ruminococcaceae_unclassified
Otu00022	iso.butyric	0.295	-0.00561648	158352	0.00841007	Bacteroidetes	Bacteroidia	Bacteroidales	Prevotellaceae	Prevotella
Otu00102	iso.butyric	0.295	0.00385358	19677	0.00104505	Firmicutes	Clostridia	Clostridiales	Lachnospiraceae	Lachnospiraceae_unclassified
Otu00178	iso.butyric	0.292	0.00362827	7940	0.000421693	Firmicutes	Clostridia	Clostridiales	Lachnospiraceae	Lachnospiraceae_unclassified
Otu00188	iso.butyric	0.292	0.00474645	7564	0.000401724	Firmicutes	Clostridia	Clostridiales	Ruminococcaceae	Ruminococcaceae_unclassified
Otu00354	iso.butyric	0.292	0.00525587	1233	6.54846e-05	Firmicutes	Clostridia	Clostridiales	Lachnospiraceae	Lachnospiraceae_unclassified
Otu00553	iso.butyric	0.292	-0.00295109	69	3.66459e-06	Bacteria_unclassified	Bacteria_unclassified	Bacteria_unclassified	Bacteria_unclassified	Bacteria_unclassified
Otu00365	iso.butyric	0.291	-0.00206991	1104	5.86334e-05	Bacteria_unclassified	Bacteria_unclassified	Bacteria_unclassified	Bacteria_unclassified	Bacteria_unclassified
Otu00042	iso.butyric	0.289	0.00403018	77722	0.00412781	Firmicutes	Firmicutes_unclassified	Firmicutes_unclassified	Firmicutes_unclassified	Firmicutes_unclassified
Otu00233	iso.butyric	0.289	0.00384329	4395	0.000233418	Firmicutes	Clostridia	Clostridiales	Clostridiales_unclassified	Clostridiales_unclassified
Otu00403	iso.butyric	0.288	0.00239794	969	5.14636e-05	Firmicutes	Clostridia	Clostridiales	Lachnospiraceae	Lachnospiraceae_unclassified
Otu00110	iso.butyric	0.287	-0.00198354	16601	0.000881679	Proteobacteria	Gammaproteobacteria	Enterobacteriales	Enterobacteriaceae	Enteric_Bacteria_cluster
Otu00127	iso.butyric	0.287	0.00244907	13519	0.000717994	Firmicutes	Clostridia	Clostridiales	Ruminococcaceae	Ruminococcaceae_unclassified
Otu00425	iso.butyric	0.287	0.0044101	651	3.45746e-05	Firmicutes	Firmicutes_unclassified	Firmicutes_unclassified	Firmicutes_unclassified	Firmicutes_unclassified
Otu00220	iso.butyric	0.286	-0.00386809	5102	0.000270967	Firmicutes	Clostridia	Clostridiales	Lachnospiraceae	Lachnospiraceae_unclassified
Otu00239	iso.butyric	0.286	0.00562898	4071	0.000216211	Firmicutes	Clostridia	Clostridiales	Lachnospiraceae	Lachnospiraceae_unclassified
Otu00249	iso.butyric	0.285	-0.00388437	5682	0.000301771	Firmicutes	Clostridia	Clostridiales	Lachnospiraceae	Lachnospiraceae_unclassified
Otu00281	iso.butyric	0.285	0.00134834	2616	0.000138936	Firmicutes	Clostridia	Clostridiales	Clostridiales_unclassified	Clostridiales_unclassified
Otu00370	iso.butyric	0.285	0.00550549	1062	5.64028e-05	Actinobacteria	Actinobacteria	Actinomycetales	Corynebacteriaceae	Corynebacterium
Otu00242	iso.butyric	0.284	0.00403408	3940	0.000209253	Firmicutes	Clostridia	Clostridiales	Ruminococcaceae	uncultured
Otu00296	iso.butyric	0.283	0.00393524	2230	0.000118435	Firmicutes	Clostridia	Clostridiales	Lachnospiraceae	Lachnospiraceae_unclassified
Otu00229	iso.butyric	0.28	-0.00262801	4548	0.000241544	Firmicutes	Clostridia	Clostridiales	Lachnospiraceae	Incertae_Sedis
Otu00369	iso.butyric	0.28	-0.00229322	1077	5.71994e-05	Firmicutes	Clostridia	Clostridiales	Lachnospiraceae	Blautia
Otu00692	iso.butyric	0.279	0.000579155	15	7.9665e-07	Firmicutes	Firmicutes_unclassified	Firmicutes_unclassified	Firmicutes_unclassified	Firmicutes_unclassified
Otu00285	iso.butyric	0.278	0.00312568	2499	0.000132722	Firmicutes	Erysipelotrichi	Erysipelotrichales	Erysipelotrichaceae	Erysipelothrix
Otu00307	iso.butyric	0.278	0.00405123	2017	0.000107123	Firmicutes	Clostridia	Clostridiales	Ruminococcaceae	Incertae_Sedis
Otu00085	iso.butyric	0.277	0.00143242	25014	0.00132849	Firmicutes	Clostridia	Clostridiales	Lachnospiraceae	Lachnospiraceae_unclassified
Otu00180	iso.butyric	0.277	0.0032093	7589	0.000403052	Bacteria_unclassified	Bacteria_unclassified	Bacteria_unclassified	Bacteria_unclassified	Bacteria_unclassified
Otu00395	iso.butyric	0.276	0.00554389	832	4.41875e-05	Firmicutes	Clostridia	Clostridiales	Ruminococcaceae	Ruminococcaceae_unclassified
Otu00612	iso.butyric	0.276	0.000167597	26	1.38086e-06	Firmicutes	Bacilli	Lactobacillales	Aerococcaceae	Flacklamia
Otu00166	iso.butyric	0.275	-0.00421163	9044	0.000480327	Firmicutes	Clostridia	Clostridiales	Clostridiales_unclassified	Clostridiales_unclassified
Otu00216	iso.butyric	0.275	0.00330315	5357	0.00028451	Firmicutes	Clostridia	Clostridiales	Ruminococcaceae	Incertae_Sedis
Otu00482	iso.butyric	0.275	-0.0049347	235	1.24808e-05	Firmicutes	Clostridia	Clostridiales	Ruminococcaceae	Ruminococcaceae_unclassified
Otu00021	iso.butyric	0.274	-5.25146e-05	169817	0.00901898	Firmicutes	Clostridia	Clostridiales	Ruminococcaceae	Incertae_Sedis
Otu00207	iso.butyric	0.274	-0.00374045	5930	0.000314942	Firmicutes	Clostridia	Clostridiales	Ruminococcaceae	uncultured
Otu00291	iso.butyric	0.274	0.00203123	2303	0.000122312	Firmicutes	Clostridia	Clostridiales	Family_XIII_Incertae_Sedis	Family_XIII_Incertae_Sedis_unclassified
Otu00313	iso.butyric	0.274	0.00437087	1885	0.000100112	Firmicutes	Clostridia	Clostridiales	Ruminococcaceae	Ruminococcaceae_unclassified
Otu00339	iso.butyric	0.274	-0.00345081	1354	7.19109e-05	Firmicutes	Clostridia	Clostridiales	Lachnospiraceae	Lachnospiraceae_unclassified
Otu00026	iso.butyric	0.273	0.00268898	136413	0.00724489	Firmicutes	Clostridia	Clostridiales	Ruminococcaceae	Ruminococcaceae_unclassified
Otu00155	iso.butyric	0.273	-0.00369831	10610	0.000563497	Firmicutes	Clostridia	Clostridiales	Lachnospiraceae	Lachnospiraceae_unclassified
Otu00515	iso.butyric	0.273	-0.00389016	140	7.4354e-06	Firmicutes	Clostridia	Clostridiales	Clostridiales_unclassified	Clostridiales_unclassified
Otu00066	iso.butyric	0.272	0.00256494	33798	0.00179501	Firmicutes	Clostridia	Clostridiales	Ruminococcaceae	Incertae_Sedis
Otu00094	iso.butyric	0.272	0.000196004	21216	0.00112678	Firmicutes	Clostridia	Clostridiales	Ruminococcaceae	Ruminococcaceae_unclassified
Otu00214	iso.butyric	0.272	0.0045211	5498	0.000291999	Firmicutes	Clostridia	Clostridiales	Lachnospiraceae	Lachnospiraceae_unclassified
Otu00318	iso.butyric	0.271	-0.00436584	1782	9.4642e-05	Firmicutes	Clostridia	Clostridiales	Lachnospiraceae	Lachnospiraceae_unclassified
Otu00302	iso.butyric	0.27	-0.00389855	2730	0.00014499	Firmicutes	Clostridia	Clostridiales	Ruminococcaceae	uncultured
Otu00303	iso.butyric	0.27	0.0044685	2106	0.00011185	Firmicutes	Clostridia	Clostridiales	Lachnospiraceae	Lachnospiraceae_unclassified
Otu00578	iso.butyric	0.27	-3.68814e-05	45	2.38995e-06	Bacteria_unclassified	Bacteria_unclassified	Bacteria_unclassified	Bacteria_unclassified	Bacteria_unclassified
Otu00010	iso.butyric	0.269	0.00104619	365316	0.0194019	Bacteria_unclassified	Bacteria_unclassified	Bacteria_unclassified	Bacteria_unclassified	Bacteria_unclassified
Otu00017	iso.butyric	0.269	0.00345071	203267	0.0107955	Firmicutes	Clostridia	Clostridiales	Lachnospiraceae	uncultured
Otu00084	iso.butyric	0.269	-0.00420113	25498	0.0013542	Firmicutes	Clostridia	Clostridiales	Lachnospiraceae	Incertae_Sedis
Otu00161	iso.butyric	0.269	0.00238442	9754	0.000518035	Firmicutes	Clostridia	Clostridiales	Lachnospiraceae	Lachnospiraceae_unclassified
Otu00185	iso.butyric	0.269	0.00331701	7288	0.000387066	Firmicutes	Clostridia	Clostridiales	Lachnospiraceae	Dorea
Otu00326	iso.butyric	0.269	0.00355101	1566	8.31702e-05	Firmicutes	Clostridia	Clostridiales	Lachnospiraceae	uncultured
Otu00088	iso.butyric	0.268	-0.00353664	23700	0.00125871	Firmicutes	Clostridia	Clostridiales	Lachnospiraceae	Lachnospiraceae_unclassified
Otu00096	iso.butyric	0.268	-0.0035751	21423	0.00113778	Firmicutes	Clostridia	Clostridiales	Ruminococcaceae	Ruminococcaceae_unclassified
Otu00312	iso.butyric	0.268	-0.00306178	2406	0.000127783	Firmicutes	Clostridia	Clostridiales	Family_XIII_Incertae_Sedis	uncultured
Otu00402	iso.butyric	0.268	0.00450568	798	4.23818e-05	Firmicutes	Firmicutes_unclassified	Firmicutes_unclassified	Firmicutes_unclassified	Firmicutes_unclassified
Otu00716	iso.butyric	0.268	0.00177773	6	3.1866e-07	Firmicutes	Clostridia	Clostridiales	Veillonellaceae	Megasphaera
Otu00019	iso.butyric	0.267	0.00340445	198592	0.0105472	Firmicutes	Clostridia	Clostridiales	Lachnospiraceae	Blautia
Otu00087	iso.butyric	0.267	-0.00383559	24430	0.00129748	Firmicutes	Clostridia	Clostridiales	Lachnospiraceae	Lachnospiraceae_unclassified
Otu00136	iso.butyric	0.267	0.00327991	12973	0.000688996	Firmicutes	Clostridia	Clostridiales	Ruminococcaceae	Ruminococcaceae_unclassified
Otu00461	iso.butyric	0.267	-0.00180565	337	1.78981e-05	Firmicutes	Clostridia	Clostridiales	Family_XIII_Incertae_Sedis	uncultured
Otu00269	iso.butyric	0.266	-0.00126598	3193	0.00016958	Firmicutes	Clostridia	Clostridiales	Ruminococcaceae	Ruminococcaceae_unclassified
Otu00594	iso.butyric	0.266	0.00044451	34	1.80574e-06	Firmicutes	Clostridia	Clostridiales	Lachnospiraceae	uncultured
Otu00115	iso.butyric	0.265	0.000464503	15514	0.000823948	Firmicutes	Clostridia	Clostridiales	Lachnospiraceae	Incertae_Sedis
Otu00172	iso.butyric	0.265	0.00341262	8466	0.000449629	Actinobacteria	Actinobacteria	Coriobacteriales	Coriobacteriaceae	Adlercreutzia
Otu00305	iso.butyric	0.265	-0.00288525	2053	0.000109035	Firmicutes	Firmicutes_unclassified	Firmicutes_unclassified	Firmicutes_unclassified	Firmicutes_unclassified
Otu00544	iso.butyric	0.265	-0.00402253	83	4.40813e-06	Firmicutes	Clostridia	Clostridiales	Lachnospiraceae	Lachnospiraceae_unclassified
Otu00497	iso.butyric	0.264	0.00160352	184	9.77224e-06	Firmicutes	Clostridia	Clostridiales	Clostridiales_unclassified	Clostridiales_unclassified
Otu00020	iso.butyric	0.263	0.000132288	192323	0.0102143	Firmicutes	Clostridia	Clostridiales	Ruminococcaceae	Incertae_Sedis
Otu00037	iso.butyric	0.263	0.00267042	91694	0.00486987	Firmicutes	Clostridia	Clostridiales	Lachnospiraceae	Lachnospiraceae_unclassified
Otu00055	iso.butyric	0.263	0.00170056	47654	0.0025309	Firmicutes	Clostridia	Clostridiales	Ruminococcaceae	Incertae_Sedis
Otu00125	iso.butyric	0.263	-0.000806256	14039	0.000745611	Firmicutes	Erysipelotrichi	Erysipelotrichales	Erysipelotrichaceae	Incertae_Sedis
Otu00636	iso.butyric	0.263	-0.00113511	56	2.97416e-06	Bacteroidetes	Bacteroidia	Bacteroidales	S24-7	S24-7_unclassified
Otu00133	iso.butyric	0.262	0.00366933	13130	0.000697334	Proteobacteria	Proteobacteria_unclassified	Proteobacteria_unclassified	Proteobacteria_unclassified	Proteobacteria_unclassified
Otu00246	iso.butyric	0.262	-0.00322501	3811	0.000202402	Firmicutes	Clostridia	Clostridiales	Lachnospiraceae	Blautia
Otu00261	iso.butyric	0.262	-0.000614759	3364	0.000178662	Firmicutes	Clostridia	Clostridiales	Lachnospiraceae	Lachnospiraceae_unclassified
Otu00324	iso.butyric	0.262	-0.00309465	1603	8.51353e-05	Firmicutes	Clostridia	Clostridiales	Lachnospiraceae	Lachnospiraceae_unclassified
Otu00071	iso.butyric	0.261	0.00301029	31178	0.00165586	Firmicutes	Clostridia	Clostridiales	Lachnospiraceae	Blautia
Otu00215	iso.butyric	0.261	0.00270393	5417	0.000287697	Firmicutes	Clostridia	Clostridiales	Ruminococcaceae	Incertae_Sedis
Otu00104	iso.butyric	0.26	0.00270399	18454	0.000980092	Firmicutes	Clostridia	Clostridiales	Ruminococcaceae	Ruminococcaceae_unclassified
Otu00257	iso.butyric	0.26	0.00279843	3507	0.000186257	Firmicutes	Clostridia	Clostridiales	Lachnospiraceae	Lachnospiraceae_unclassified
Otu00333	iso.butyric	0.26	-0.00088268	1403	7.45133e-05	Firmicutes	Clostridia	Clostridiales	Lachnospiraceae	Lachnospiraceae_unclassified
Otu00422	iso.butyric	0.26	0.00288213	756	4.01511e-05	Firmicutes	Clostridia	Clostridiales	Lachnospiraceae	uncultured
Otu00034	iso.butyric	0.259	0.00295989	97393	0.00517254	Firmicutes	Bacilli	Lactobacillales	Lactobacillaceae	Lactobacillus
Otu00586	iso.butyric	0.259	0.00274791	39	2.07129e-06	Bacteria_unclassified	Bacteria_unclassified	Bacteria_unclassified	Bacteria_unclassified	Bacteria_unclassified
Otu00051	iso.butyric	0.258	0.000610213	55542	0.00294983	Proteobacteria	Alphaproteobacteria	Alphaproteobacteria_unclassified	Alphaproteobacteria_unclassified	Alphaproteobacteria_unclassified
Otu00340	iso.butyric	0.258	-0.00254776	1350	7.16985e-05	Firmicutes	Clostridia	Clostridiales	Lachnospiraceae	Incertae_Sedis
Otu00040	iso.butyric	0.257	-0.00347707	82619	0.00438789	Firmicutes	Clostridia	Clostridiales	Ruminococcaceae	uncultured
Otu00057	iso.butyric	0.257	-0.00230802	46417	0.00246521	Firmicutes	Clostridia	Clostridiales	Lachnospiraceae	Lachnospiraceae_unclassified
Otu00004	iso.butyric	0.256	-0.000828572	609415	0.032366	Bacteroidetes	Bacteroidia	Bacteroidales	S24-7	S24-7_unclassified
Otu00007	iso.butyric	0.256	0.000936449	422609	0.0224448	Firmicutes	Clostridia	Clostridiales	Ruminococcaceae	Ruminococcaceae_unclassified
Otu00209	iso.butyric	0.256	-0.00261229	5827	0.000309472	Bacteria_unclassified	Bacteria_unclassified	Bacteria_unclassified	Bacteria_unclassified	Bacteria_unclassified
Otu00263	iso.butyric	0.256	-8.97609e-06	3260	0.000173139	Firmicutes	Clostridia	Clostridiales	Ruminococcaceae	Ruminococcaceae_unclassified
Otu00352	iso.butyric	0.256	-0.00168625	2296	0.000121941	Firmicutes	Clostridia	Clostridiales	Ruminococcaceae	Incertae_Sedis
Otu00415	iso.butyric	0.256	-0.00450666	713	3.78674e-05	Firmicutes	Firmicutes_unclassified	Firmicutes_unclassified	Firmicutes_unclassified	Firmicutes_unclassified
Otu00029	iso.butyric	0.255	1.67177e-05	117022	0.00621504	Firmicutes	Clostridia	Clostridiales	Lachnospiraceae	Blautia
Otu00386	iso.butyric	0.255	-3.46122e-05	909	4.8277e-05	Bacteria_unclassified	Bacteria_unclassified	Bacteria_unclassified	Bacteria_unclassified	Bacteria_unclassified
Otu00001	iso.butyric	0.254	0.00167985	3446971	0.183069	Verrucomicrobia	Verrucomicrobiae	Verrucomicrobiales	Verrucomicrobiaceae	Akkermansia
Otu00031	iso.butyric	0.254	-0.00271996	105177	0.00558595	Firmicutes	Clostridia	Clostridiales	Lachnospiraceae	Lachnospiraceae_unclassified
Otu00126	iso.butyric	0.254	-0.00277715	13877	0.000737007	Firmicutes	Clostridia	Clostridiales	Lachnospiraceae	Lachnospiraceae_unclassified
Otu00157	iso.butyric	0.254	0.00108174	11536	0.000612677	Firmicutes	Clostridia	Clostridiales	Lachnospiraceae	Incertae_Sedis
Otu00179	iso.butyric	0.254	-0.00438071	7937	0.000421534	Firmicutes	Clostridia	Clostridiales	Lachnospiraceae	Lachnospiraceae_unclassified
Otu00227	iso.butyric	0.254	0.00295762	4592	0.000243881	Firmicutes	Erysipelotrichi	Erysipelotrichales	Erysipelotrichaceae	Incertae_Sedis
Otu00264	iso.butyric	0.254	0.00270201	3247	0.000172448	Firmicutes	Clostridia	Clostridiales	Ruminococcaceae	uncultured
Otu00270	iso.butyric	0.254	0.00231218	3138	0.000166659	Firmicutes	Clostridia	Clostridiales	Lachnospiraceae	Incertae_Sedis
Otu00039	iso.butyric	0.253	0.00227589	87225	0.00463252	Firmicutes	Clostridia	Clostridiales	Clostridiales_unclassified	Clostridiales_unclassified
Otu00097	iso.butyric	0.253	0.00141473	21379	0.00113544	Firmicutes	Clostridia	Clostridiales	Ruminococcaceae	Oscillibacter
Otu00128	iso.butyric	0.253	0.00374546	13514	0.000717728	Firmicutes	Clostridia	Clostridiales	Ruminococcaceae	uncultured
Otu00160	iso.butyric	0.253	0.00253108	9886	0.000525045	Bacteria_unclassified	Bacteria_unclassified	Bacteria_unclassified	Bacteria_unclassified	Bacteria_unclassified
Otu00569	iso.butyric	0.253	-0.00155212	51	2.70861e-06	Proteobacteria	Gammaproteobacteria	Pasteurellales	Pasteurellaceae	Pasteurellaceae_unclassified
Otu00680	iso.butyric	0.253	-0.00121567	10	5.311e-07	Bacteria_unclassified	Bacteria_unclassified	Bacteria_unclassified	Bacteria_unclassified	Bacteria_unclassified
Otu00203	iso.butyric	0.252	-0.00313877	6233	0.000331035	Firmicutes	Clostridia	Clostridiales	Lachnospiraceae	Lachnospiraceae_unclassified
Otu00204	iso.butyric	0.252	0.0024356	6211	0.000329866	Firmicutes	Clostridia	Clostridiales	Ruminococcaceae	Ruminococcaceae_unclassified
Otu00304	iso.butyric	0.252	-0.00271568	2080	0.000110469	Firmicutes	Clostridia	Clostridiales	Lachnospiraceae	Lachnospiraceae_unclassified
Otu00024	iso.butyric	0.251	-0.000692936	156427	0.00830783	Firmicutes	Clostridia	Clostridiales	Ruminococcaceae	Oscillibacter
Otu00025	iso.butyric	0.251	-0.00183876	150551	0.00799576	Firmicutes	Clostridia	Clostridiales	Lachnospiraceae	Lachnospiraceae_unclassified
Otu00103	iso.butyric	0.251	0.000973923	19037	0.00101105	Firmicutes	Clostridia	Clostridiales	Lachnospiraceae	Lachnospiraceae_unclassified
Otu00111	iso.butyric	0.251	0.00325453	16562	0.000879607	Firmicutes	Clostridia	Clostridiales	Lachnospiraceae	Incertae_Sedis
Otu00247	iso.butyric	0.251	0.00162737	3781	0.000200809	Firmicutes	Clostridia	Clostridiales	Lachnospiraceae	Lachnospiraceae_unclassified
Otu00606	iso.butyric	0.251	0.00154867	28	1.48708e-06	Firmicutes	Bacilli	Lactobacillales	Streptococcaceae	Streptococcus
Otu00036	iso.butyric	0.25	-0.000974896	93611	0.00497168	Proteobacteria	Betaproteobacteria	Burkholderiales	Alcaligenaceae	Parasutterella
Otu00043	iso.butyric	0.25	-0.00323413	74627	0.00396344	Firmicutes	Clostridia	Clostridiales	Lachnospiraceae	Lachnospiraceae_unclassified
Otu00045	iso.butyric	0.25	0.000325447	68918	0.00366023	Firmicutes	Clostridia	Clostridiales	Ruminococcaceae	Ruminococcaceae_unclassified
Otu00145	iso.butyric	0.25	-0.000312584	11784	0.000625848	Firmicutes	Clostridia	Clostridiales	Family_XIII_Incertae_Sedis	Family_XIII_Incertae_Sedis_unclassified
Otu00724	iso.butyric	0.25	0.000620516	6	3.1866e-07	Proteobacteria	Gammaproteobacteria	Xanthomonadales	Xanthomonadaceae	Lysobacter
Otu00032	iso.butyric	0.249	0.00368291	102296	0.00543294	Firmicutes	Clostridia	Clostridiales	Lachnospiraceae	Lachnospiraceae_unclassified
Otu00113	iso.butyric	0.249	-0.000166921	16151	0.000857779	Actinobacteria	Actinobacteria	Coriobacteriales	Coriobacteriaceae	Adlercreutzia
Otu00182	iso.butyric	0.249	0.00116733	7341	0.00038988	Firmicutes	Clostridia	Clostridiales	Lachnospiraceae	Lachnospiraceae_unclassified
Otu00208	iso.butyric	0.249	-0.0021266	5893	0.000312977	Firmicutes	Clostridia	Clostridiales	Ruminococcaceae	Ruminococcaceae_unclassified
Otu00405	iso.butyric	0.249	0.00238829	788	4.18507e-05	Firmicutes	Clostridia	Clostridiales	Clostridiales_unclassified	Clostridiales_unclassified
Otu00107	iso.butyric	0.248	-0.000561258	17271	0.000917262	Firmicutes	Clostridia	Clostridiales	Lachnospiraceae	Lachnospiraceae_unclassified
Otu00156	iso.butyric	0.248	0.00114738	10448	0.000554893	Actinobacteria	Actinobacteria	Actinomycetales	Micrococcaceae	Rothia
Otu00273	iso.butyric	0.248	0.00259737	3026	0.000160711	Firmicutes	Clostridia	Clostridiales	Lachnospiraceae	Incertae_Sedis
Otu00458	iso.butyric	0.248	-0.00151212	380	2.01818e-05	Firmicutes	Clostridia	Clostridiales	Ruminococcaceae	Ruminococcaceae_unclassified
Otu00466	iso.butyric	0.248	-0.000838872	310	1.64641e-05	Bacteroidetes	Bacteroidia	Bacteroidales	S24-7	S24-7_unclassified
Otu00041	iso.butyric	0.247	-2.44351e-05	77830	0.00413355	Firmicutes	Bacilli	Lactobacillales	Lactobacillaceae	Lactobacillus
Otu00065	iso.butyric	0.247	0.00232485	35012	0.00185949	Bacteria_unclassified	Bacteria_unclassified	Bacteria_unclassified	Bacteria_unclassified	Bacteria_unclassified
Otu00336	iso.butyric	0.247	0.00150083	5365	0.000284935	Firmicutes	Clostridia	Clostridiales	Ruminococcaceae	Ruminococcaceae_unclassified
Otu00465	iso.butyric	0.247	-0.00138659	321	1.70483e-05	Firmicutes	Clostridia	Clostridiales	Lachnospiraceae	Blautia
Otu00146	iso.butyric	0.246	0.00076203	11427	0.000606888	Firmicutes	Clostridia	Clostridiales	Lachnospiraceae	Lachnospiraceae_unclassified
Otu00205	iso.butyric	0.246	-0.000849899	6099	0.000323918	Firmicutes	Clostridia	Clostridiales	Ruminococcaceae	Ruminococcaceae_unclassified
Otu00378	iso.butyric	0.246	0.000808368	955	5.072e-05	Firmicutes	Clostridia	Clostridiales	Clostridiales_unclassified	Clostridiales_unclassified
Otu00695	iso.butyric	0.246	-0.00112385	14	7.4354e-07	Firmicutes	Firmicutes_unclassified	Firmicutes_unclassified	Firmicutes_unclassified	Firmicutes_unclassified
Otu00005	iso.butyric	0.245	-0.00232672	603611	0.0320578	Firmicutes	Clostridia	Clostridiales	Ruminococcaceae	Ruminococcaceae_unclassified
Otu00100	iso.butyric	0.245	0.000311235	20345	0.00108052	Firmicutes	Clostridia	Clostridiales	Lachnospiraceae	Lachnospiraceae_unclassified
Otu00108	iso.butyric	0.245	0.00307733	17596	0.000934523	Firmicutes	Clostridia	Clostridiales	Clostridiales_unclassified	Clostridiales_unclassified
Otu00289	iso.butyric	0.245	0.00148476	5168	0.000274472	Firmicutes	Clostridia	Clostridiales	Lachnospiraceae	Lachnospiraceae_unclassified
Otu00568	iso.butyric	0.245	0.000443593	60	3.1866e-06	Firmicutes	Clostridia	Clostridiales	Clostridiales_unclassified	Clostridiales_unclassified
Otu00033	iso.butyric	0.244	0.00222606	99063	0.00526123	Firmicutes	Clostridia	Clostridiales	Ruminococcaceae	Ruminococcaceae_unclassified
Otu00116	iso.butyric	0.244	0.00237825	15486	0.000822461	Firmicutes	Clostridia	Clostridiales	Lachnospiraceae	Lachnospiraceae_unclassified
Otu00199	iso.butyric	0.244	-0.00159849	6662	0.000353819	Firmicutes	Clostridia	Clostridiales	Lachnospiraceae	Lachnospiraceae_unclassified
Otu00238	iso.butyric	0.244	0.00339942	4130	0.000219344	Firmicutes	Clostridia	Clostridiales	Ruminococcaceae	Ruminococcaceae_unclassified
Otu00346	iso.butyric	0.244	0.0018834	1298	6.89368e-05	Firmicutes	Clostridia	Clostridiales	Ruminococcaceae	Ruminococcaceae_unclassified
Otu00481	iso.butyric	0.244	-0.000597378	238	1.26402e-05	Firmicutes	Erysipelotrichi	Erysipelotrichales	Erysipelotrichaceae	Erysipelotrichaceae_unclassified
Otu00038	iso.butyric	0.243	-0.0013587	87949	0.00467097	Bacteroidetes	Bacteroidia	Bacteroidales	S24-7	S24-7_unclassified
Otu00046	iso.butyric	0.243	0.00271685	68101	0.00361684	Firmicutes	Clostridia	Clostridiales	Lachnospiraceae	Incertae_Sedis
Otu00079	iso.butyric	0.243	0.00122919	28013	0.00148777	Firmicutes	Clostridia	Clostridiales	Ruminococcaceae	Incertae_Sedis
Otu00319	iso.butyric	0.243	-0.00170843	1745	9.26769e-05	Firmicutes	Clostridia	Clostridiales	Ruminococcaceae	Ruminococcaceae_unclassified
Otu00334	iso.butyric	0.243	-0.000845412	1398	7.42478e-05	Firmicutes	Clostridia	Clostridiales	Lachnospiraceae	Lachnospiraceae_unclassified
Otu00624	iso.butyric	0.243	-0.00145456	34	1.80574e-06	Bacteroidetes	Bacteroidia	Bacteroidales	Prevotellaceae	Prevotellaceae_unclassified
Otu00008	iso.butyric	0.242	0.000975836	419947	0.0223034	Firmicutes	Bacilli	Lactobacillales	Lactobacillaceae	Lactobacillus
Otu00190	iso.butyric	0.242	0.000233618	9129	0.000484841	Firmicutes	Clostridia	Clostridiales	Lachnospiraceae	Lachnospiraceae_unclassified
Otu00003	iso.butyric	0.241	0.00139264	1064312	0.0565256	Bacteroidetes	Bacteroidia	Bacteroidales	Porphyromonadaceae	Parabacteroides
Otu00224	iso.butyric	0.241	-0.00181753	4839	0.000256999	Firmicutes	Clostridia	Clostridiales	Clostridiales_unclassified	Clostridiales_unclassified
Otu00241	iso.butyric	0.241	0.000107115	3956	0.000210103	Firmicutes	Clostridia	Clostridiales	Lachnospiraceae	Incertae_Sedis
Otu00368	iso.butyric	0.241	-0.00188802	1090	5.78899e-05	Firmicutes	Clostridia	Clostridiales	Ruminococcaceae	uncultured
Otu00542	iso.butyric	0.241	-0.00284263	84	4.46124e-06	Firmicutes	Clostridia	Clostridia_unclassified	Clostridia_unclassified	Clostridia_unclassified
Otu00651	iso.butyric	0.241	-0.000408141	14	7.4354e-07	Firmicutes	Clostridia	Clostridiales	Ruminococcaceae	Subdoligranulum
Otu00009	iso.butyric	0.24	0.00267192	389655	0.0206946	Bacteroidetes	Bacteroidia	Bacteroidales	Rikenellaceae	Alistipes
Otu00151	iso.butyric	0.24	0.00064343	11559	0.000613898	Firmicutes	Clostridia	Clostridiales	Lachnospiraceae	Lachnospiraceae_unclassified
Otu00335	iso.butyric	0.24	0.00228797	1390	7.38229e-05	Firmicutes	Clostridia	Clostridiales	Ruminococcaceae	Ruminococcaceae_unclassified
Otu00393	iso.butyric	0.24	0.00177712	915	4.85956e-05	Firmicutes	Clostridia	Clostridiales	Clostridiales_unclassified	Clostridiales_unclassified
Otu00577	iso.butyric	0.24	0.000201935	46	2.44306e-06	Firmicutes	Clostridia	Clostridiales	Clostridiales_unclassified	Clostridiales_unclassified
Otu00821	iso.butyric	0.24	-0.00120338	4	2.1244e-07	Firmicutes	Clostridia	Clostridiales	Veillonellaceae	Veillonellaceae_unclassified
Otu00035	iso.butyric	0.239	0.00128866	95178	0.0050549	Firmicutes	Clostridia	Clostridiales	Ruminococcaceae	Incertae_Sedis
Otu00054	iso.butyric	0.239	-0.000873904	48262	0.00256319	Firmicutes	Clostridia	Clostridiales	Ruminococcaceae	Ruminococcaceae_unclassified
Otu00086	iso.butyric	0.239	0.000298757	24869	0.00132079	Bacteria_unclassified	Bacteria_unclassified	Bacteria_unclassified	Bacteria_unclassified	Bacteria_unclassified
Otu00134	iso.butyric	0.239	0.000465532	12952	0.00068788	Firmicutes	Clostridia	Clostridiales	Lachnospiraceae	Lachnospiraceae_unclassified
Otu00174	iso.butyric	0.239	0.00278495	8244	0.000437839	Firmicutes	Clostridia	Clostridiales	Ruminococcaceae	Acetanaerobacterium
Otu00176	iso.butyric	0.239	0.00121675	8127	0.000431625	Deferribacteres	Deferribacteres	Deferribacterales	Deferribacteraceae	Mucispirillum
Otu00282	iso.butyric	0.239	-0.00312696	2592	0.000137661	Firmicutes	Clostridia	Clostridiales	Ruminococcaceae	Ruminococcaceae_unclassified
Otu00341	iso.butyric	0.239	0.00032498	1339	7.11143e-05	Firmicutes	Clostridia	Clostridiales	Ruminococcaceae	Ruminococcaceae_unclassified
Otu00559	iso.butyric	0.239	-9.49446e-05	81	4.30191e-06	Firmicutes	Clostridia	Clostridiales	Clostridiales_unclassified	Clostridiales_unclassified
Otu00604	iso.butyric	0.239	-7.12831e-06	29	1.54019e-06	Firmicutes	Clostridia	Clostridiales	Clostridiales_unclassified	Clostridiales_unclassified
Otu00726	iso.butyric	0.239	0.00169902	5	2.6555e-07	Firmicutes	Clostridia	Clostridiales	Family_XIII_Incertae_Sedis	Family_XIII_Incertae_Sedis_unclassified
Otu00016	iso.butyric	0.238	-1.34725e-05	207515	0.0110211	Firmicutes	Clostridia	Clostridiales	Peptostreptococcaceae	Incertae_Sedis
Otu00143	iso.butyric	0.238	-0.000893312	12124	0.000643905	Firmicutes	Clostridia	Clostridiales	Lachnospiraceae	Lachnospiraceae_unclassified
Otu00240	iso.butyric	0.238	0.0029643	4051	0.000215149	Firmicutes	Clostridia	Clostridiales	Ruminococcaceae	Ruminococcaceae_unclassified
Otu00267	iso.butyric	0.238	-0.000484368	3218	0.000170908	Firmicutes	Clostridia	Clostridiales	Lachnospiraceae	Lachnospiraceae_unclassified
Otu00047	iso.butyric	0.237	-0.001924	65070	0.00345587	Firmicutes	Erysipelotrichi	Erysipelotrichales	Erysipelotrichaceae	Turicibacter
Otu00095	iso.butyric	0.237	0.00110036	20989	0.00111473	Firmicutes	Clostridia	Clostridiales	Lachnospiraceae	Lachnospiraceae_unclassified
Otu00173	iso.butyric	0.237	0.000416677	8307	0.000441185	Firmicutes	Clostridia	Clostridiales	Lachnospiraceae	Incertae_Sedis
Otu00201	iso.butyric	0.237	0.000891925	6368	0.000338204	Firmicutes	Bacilli	Lactobacillales	Streptococcaceae	Streptococcus
Otu00342	iso.butyric	0.237	0.00303932	1338	7.10612e-05	Firmicutes	Mollicutes	RF9	RF9_unclassified	RF9_unclassified
Otu00148	iso.butyric	0.236	0.00168376	11098	0.000589415	Firmicutes	Clostridia	Clostridiales	Lachnospiraceae	Incertae_Sedis
Otu00171	iso.butyric	0.236	-0.000967005	8636	0.000458658	Firmicutes	Clostridia	Clostridiales	Lachnospiraceae	Lachnospiraceae_unclassified
Otu00195	iso.butyric	0.236	0.00251224	6832	0.000362847	Firmicutes	Clostridia	Clostridiales	Lachnospiraceae	Lachnospiraceae_unclassified
Otu00268	iso.butyric	0.236	-0.00261481	3198	0.000169846	Firmicutes	Clostridia	Clostridiales	Lachnospiraceae	Incertae_Sedis
Otu00299	iso.butyric	0.236	-0.000269167	2174	0.000115461	Firmicutes	Clostridia	Clostridiales	Lachnospiraceae	Lachnospiraceae_unclassified
Otu00332	iso.butyric	0.236	0.000827761	1427	7.57879e-05	Firmicutes	Clostridia	Clostridiales	Ruminococcaceae	Ruminococcaceae_unclassified
Otu00484	iso.butyric	0.236	-0.00127139	294	1.56143e-05	Firmicutes	Clostridia	Clostridiales	Clostridiales_unclassified	Clostridiales_unclassified
Otu00511	iso.butyric	0.236	0.00181837	146	7.75406e-06	Firmicutes	Erysipelotrichi	Erysipelotrichales	Erysipelotrichaceae	Erysipelotrichaceae_unclassified
Otu00678	iso.butyric	0.236	0.000281566	10	5.311e-07	Bacteroidetes	Bacteroidia	Bacteroidales	Prevotellaceae	Prevotella
Otu00701	iso.butyric	0.236	0.000745964	8	4.2488e-07	Firmicutes	Clostridia	Clostridiales	Clostridiales_unclassified	Clostridiales_unclassified
Otu00011	iso.butyric	0.235	-0.002656	326892	0.0173612	Actinobacteria	Actinobacteria	Bifidobacteriales	Bifidobacteriaceae	Bifidobacterium
Otu00027	iso.butyric	0.235	0.000191879	134055	0.00711966	Firmicutes	Clostridia	Clostridiales	Lachnospiraceae	Roseburia
Otu00059	iso.butyric	0.235	-0.0027091	42326	0.00224793	Firmicutes	Clostridia	Clostridiales	Lachnospiraceae	Lachnospiraceae_unclassified
Otu00074	iso.butyric	0.235	0.000955717	30885	0.0016403	Firmicutes	Clostridia	Clostridiales	Lachnospiraceae	Lachnospiraceae_unclassified
Otu00147	iso.butyric	0.235	0.000316405	11181	0.000593823	Firmicutes	Clostridia	Clostridiales	Lachnospiraceae	Lachnospiraceae_unclassified
Otu00162	iso.butyric	0.235	-0.00189626	9637	0.000511821	Firmicutes	Clostridia	Clostridiales	Lachnospiraceae	Lachnospiraceae_unclassified
Otu00175	iso.butyric	0.235	-0.00131621	8238	0.00043752	Firmicutes	Clostridia	Clostridiales	Ruminococcaceae	uncultured
Otu00196	iso.butyric	0.235	0.00241992	6816	0.000361998	Firmicutes	Clostridia	Clostridiales	Lachnospiraceae	uncultured
Otu00212	iso.butyric	0.235	0.00127986	6401	0.000339957	Firmicutes	Clostridia	Clostridiales	Ruminococcaceae	Ruminococcaceae_unclassified
Otu00391	iso.butyric	0.235	-0.0021049	877	4.65775e-05	Firmicutes	Clostridia	Clostridiales	Lachnospiraceae	Lachnospiraceae_unclassified
Otu00089	iso.butyric	0.234	-0.00150446	22915	0.00121702	Firmicutes	Clostridia	Clostridiales	Ruminococcaceae	uncultured
Otu00276	iso.butyric	0.234	-0.00024441	2824	0.000149983	Firmicutes	Clostridia	Clostridiales	Lachnospiraceae	Lachnospiraceae_unclassified
Otu00350	iso.butyric	0.234	0.00352953	1263	6.70779e-05	Firmicutes	Clostridia	Clostridiales	Ruminococcaceae	Acetanaerobacterium
Otu00443	iso.butyric	0.234	0.00182861	578	3.06976e-05	Firmicutes	Erysipelotrichi	Erysipelotrichales	Erysipelotrichaceae	Erysipelotrichaceae_unclassified
Otu00258	iso.butyric	0.233	-0.00331559	3476	0.00018461	Firmicutes	Clostridia	Clostridiales	Lachnospiraceae	Lachnospiraceae_unclassified
Otu00331	iso.butyric	0.233	0.00325467	1464	7.7753e-05	Firmicutes	Clostridia	Clostridiales	Lachnospiraceae	Lachnospiraceae_unclassified
Otu00347	iso.butyric	0.233	0.00109454	1578	8.38075e-05	Bacteria_unclassified	Bacteria_unclassified	Bacteria_unclassified	Bacteria_unclassified	Bacteria_unclassified
Otu00083	iso.butyric	0.232	-0.00171204	26096	0.00138596	Firmicutes	Clostridia	Clostridiales	Ruminococcaceae	Acetanaerobacterium
Otu00154	iso.butyric	0.232	0.000922398	10721	0.000569392	Firmicutes	Clostridia	Clostridiales	Lachnospiraceae	Lachnospiraceae_unclassified
Otu00167	iso.butyric	0.232	0.00100969	8911	0.000473263	Firmicutes	Clostridia	Clostridiales	Lachnospiraceae	Lachnospiraceae_unclassified
Otu00187	iso.butyric	0.232	-0.00249392	7238	0.00038441	Firmicutes	Clostridia	Clostridiales	Ruminococcaceae	Ruminococcaceae_unclassified
Otu00232	iso.butyric	0.232	-0.00296938	4449	0.000236286	Firmicutes	Clostridia	Clostridiales	Ruminococcaceae	Ruminococcaceae_unclassified
Otu00464	iso.butyric	0.232	-0.00218434	401	2.12971e-05	Firmicutes	Clostridia	Clostridiales	Ruminococcaceae	Ruminococcaceae_unclassified
Otu00287	iso.butyric	0.231	2.04306e-05	2674	0.000142016	Firmicutes	Clostridia	Clostridiales	Lachnospiraceae	Lachnospiraceae_unclassified
Otu00023	iso.butyric	0.23	0.000872539	157517	0.00836572	Firmicutes	Clostridia	Clostridiales	Ruminococcaceae	Incertae_Sedis
Otu00080	iso.butyric	0.23	0.00273133	27748	0.0014737	Firmicutes	Clostridia	Clostridiales	Lachnospiraceae	Lachnospiraceae_unclassified
Otu00123	iso.butyric	0.23	-0.000789803	14287	0.000758782	Firmicutes	Clostridia	Clostridiales	Ruminococcaceae	Ruminococcaceae_unclassified
Otu00295	iso.butyric	0.23	8.91231e-05	2236	0.000118754	Firmicutes	Clostridia	Clostridiales	Lachnospiraceae	Lachnospiraceae_unclassified
Otu00070	iso.butyric	0.229	-0.000252002	31233	0.00165878	Firmicutes	Clostridia	Clostridiales	Ruminococcaceae	Ruminococcaceae_unclassified
Otu00131	iso.butyric	0.229	0.00246635	13095	0.000695475	Firmicutes	Clostridia	Clostridiales	Ruminococcaceae	Oscillibacter
Otu00165	iso.butyric	0.229	0.0010854	9130	0.000484894	Firmicutes	Clostridia	Clostridiales	Lachnospiraceae	Lachnospiraceae_unclassified
Otu00428	iso.butyric	0.229	0.0015602	1885	0.000100112	Actinobacteria	Actinobacteria	Coriobacteriales	Coriobacterineae	Coriobacteriaceae
Otu00552	iso.butyric	0.229	0.00239989	70	3.7177e-06	Firmicutes	Clostridia	Clostridiales	Lachnospiraceae	Incertae_Sedis
Otu00002	iso.butyric	0.228	-0.000848588	2396605	0.127284	Bacteroidetes	Bacteroidia	Bacteroidales	S24-7	S24-7_unclassified
Otu00015	iso.butyric	0.228	0.0016072	234303	0.0124438	Firmicutes	Clostridia	Clostridiales	Lachnospiraceae	Lachnospiraceae_unclassified
Otu00184	iso.butyric	0.228	0.00244573	7294	0.000387384	Firmicutes	Clostridia	Clostridiales	Ruminococcaceae	Ruminococcaceae_unclassified
Otu00519	iso.butyric	0.228	0.000163493	334	1.77387e-05	Firmicutes	Firmicutes_unclassified	Firmicutes_unclassified	Firmicutes_unclassified	Firmicutes_unclassified
Otu00593	iso.butyric	0.228	0.000547746	35	1.85885e-06	Firmicutes	Bacilli	Lactobacillales	Carnobacteriaceae	Carnobacterium
Otu00112	iso.butyric	0.227	0.00192398	16450	0.000873659	Firmicutes	Clostridia	Clostridiales	Ruminococcaceae	Ruminococcus
Otu00122	iso.butyric	0.227	-0.00294401	14325	0.0007608	Firmicutes	Clostridia	Clostridiales	Lachnospiraceae	Lachnospiraceae_unclassified
Otu00440	iso.butyric	0.227	-0.000757442	471	2.50148e-05	Firmicutes	Erysipelotrichi	Erysipelotrichales	Erysipelotrichaceae	Erysipelotrichaceae_unclassified
Otu00684	iso.butyric	0.227	0.000443568	9	4.7799e-07	Bacteroidetes	Bacteroidia	Bacteroidales	Porphyromonadaceae	Parabacteroides
Otu00297	iso.butyric	0.226	-2.07505e-05	2729	0.000144937	Firmicutes	Clostridia	Clostridiales	Ruminococcaceae	Ruminococcaceae_unclassified
Otu00529	iso.butyric	0.226	0.000575988	111	5.89521e-06	Firmicutes	Clostridia	Clostridiales	Lachnospiraceae	uncultured
Otu00030	iso.butyric	0.225	-6.557e-05	110132	0.00584911	Firmicutes	Bacilli	Lactobacillales	Streptococcaceae	Lactococcus
Otu00090	iso.butyric	0.225	0.000320468	22477	0.00119375	Firmicutes	Clostridia	Clostridiales	Lachnospiraceae	Incertae_Sedis
Otu00139	iso.butyric	0.225	0.0014962	12435	0.000660423	Firmicutes	Clostridia	Clostridiales	Lachnospiraceae	Lachnospiraceae_unclassified
Otu00158	iso.butyric	0.225	0.000636116	10311	0.000547617	Firmicutes	Clostridia	Clostridiales	Lachnospiraceae	Lachnospiraceae_unclassified
Otu00245	iso.butyric	0.225	0.00262618	3827	0.000203252	Firmicutes	Clostridia	Clostridiales	Lachnospiraceae	Lachnospiraceae_unclassified
Otu00321	iso.butyric	0.225	-0.00105924	1689	8.97028e-05	Firmicutes	Clostridia	Clostridiales	Ruminococcaceae	uncultured
Otu00330	iso.butyric	0.225	-0.00106027	1552	8.24267e-05	Firmicutes	Clostridia	Clostridiales	Lachnospiraceae	Lachnospiraceae_unclassified
Otu00447	iso.butyric	0.225	-0.00301214	444	2.35808e-05	Firmicutes	Firmicutes_unclassified	Firmicutes_unclassified	Firmicutes_unclassified	Firmicutes_unclassified
Otu00006	iso.butyric	0.224	0.00087548	429801	0.0228267	Firmicutes	Clostridia	Clostridiales	Clostridiaceae	Clostridium
Otu00099	iso.butyric	0.224	0.000329331	20366	0.00108164	Firmicutes	Clostridia	Clostridiales	Ruminococcaceae	uncultured
Otu00135	iso.butyric	0.224	-6.96421e-05	12898	0.000685013	Firmicutes	Clostridia	Clostridiales	Ruminococcaceae	uncultured
Otu00278	iso.butyric	0.224	0.00198079	2766	0.000146902	Firmicutes	Clostridia	Clostridiales	Ruminococcaceae	Ruminococcaceae_unclassified
Otu00293	iso.butyric	0.224	-0.00199133	2272	0.000120666	Firmicutes	Clostridia	Clostridiales	Lachnospiraceae	Lachnospiraceae_unclassified
Otu00300	iso.butyric	0.224	-0.00144987	2138	0.000113549	Firmicutes	Clostridia	Clostridiales	Clostridiales_unclassified	Clostridiales_unclassified
Otu00349	iso.butyric	0.224	-0.0011153	1269	6.73966e-05	Firmicutes	Clostridia	Clostridiales	Lachnospiraceae	Lachnospiraceae_unclassified
Otu00018	iso.butyric	0.223	-0.000543717	201873	0.0107215	Bacteroidetes	Bacteroidia	Bacteroidales	Bacteroidaceae	Bacteroides
Otu00237	iso.butyric	0.223	-0.00333719	4197	0.000222903	Firmicutes	Clostridia	Clostridiales	Lachnospiraceae	Blautia
Otu00311	iso.butyric	0.223	0.00238003	1949	0.000103511	Firmicutes	Clostridia	Clostridiales	Ruminococcaceae	Acetanaerobacterium
Otu00328	iso.butyric	0.223	0.000950118	4649	0.000246908	Firmicutes	Clostridia	Clostridiales	Ruminococcaceae	Ruminococcaceae_unclassified
Otu00337	iso.butyric	0.223	-0.0014175	1372	7.28669e-05	Firmicutes	Clostridia	Clostridiales	Ruminococcaceae	Ruminococcaceae_unclassified
Otu00343	iso.butyric	0.223	-0.00184267	1335	7.09018e-05	Firmicutes	Firmicutes_unclassified	Firmicutes_unclassified	Firmicutes_unclassified	Firmicutes_unclassified
Otu00409	iso.butyric	0.223	-0.000821473	776	4.12133e-05	Bacteria_unclassified	Bacteria_unclassified	Bacteria_unclassified	Bacteria_unclassified	Bacteria_unclassified
Otu00456	iso.butyric	0.223	0.00307736	401	2.12971e-05	Firmicutes	Clostridia	Clostridiales	Clostridiales_unclassified	Clostridiales_unclassified
Otu00475	iso.butyric	0.223	-0.00371576	478	2.53866e-05	Bacteria_unclassified	Bacteria_unclassified	Bacteria_unclassified	Bacteria_unclassified	Bacteria_unclassified
Otu00109	iso.butyric	0.222	-0.00120819	17087	0.00090749	Firmicutes	Clostridia	Clostridiales	Lachnospiraceae	Incertae_Sedis
Otu00177	iso.butyric	0.222	0.000939317	7957	0.000422596	Firmicutes	Clostridia	Clostridiales	Peptostreptococcaceae	Incertae_Sedis
Otu00308	iso.butyric	0.222	0.00108897	2285	0.000121356	Firmicutes	Clostridia	Clostridiales	Ruminococcaceae	Ruminococcaceae_unclassified
Otu00309	iso.butyric	0.222	-0.000789629	1973	0.000104786	Firmicutes	Clostridia	Clostridiales	Clostridiales_unclassified	Clostridiales_unclassified
Otu00315	iso.butyric	0.222	-0.000349013	1837	9.7563e-05	Firmicutes	Clostridia	Clostridiales	Lachnospiraceae	Lachnospiraceae_unclassified
Otu00367	iso.butyric	0.222	0.00178945	1849	9.82004e-05	Firmicutes	Clostridia	Clostridiales	Ruminococcaceae	Ruminococcus
Otu00392	iso.butyric	0.222	-0.0019113	873	4.6365e-05	Firmicutes	Clostridia	Clostridiales	Clostridiales_unclassified	Clostridiales_unclassified
Otu00159	iso.butyric	0.221	0.00112493	10680	0.000567215	Firmicutes	Clostridia	Clostridiales	Lachnospiraceae	Lachnospiraceae_unclassified
Otu00250	iso.butyric	0.221	0.00252714	4001	0.000212493	Firmicutes	Clostridia	Clostridiales	Ruminococcaceae	Ruminococcus
Otu00259	iso.butyric	0.221	0.00270966	3676	0.000195232	Firmicutes	Clostridia	Clostridiales	Ruminococcaceae	Ruminococcaceae_unclassified
Otu00348	iso.butyric	0.221	-0.000145028	1276	6.77683e-05	Firmicutes	Clostridia	Clostridiales	Clostridiales_unclassified	Clostridiales_unclassified
Otu00546	iso.butyric	0.221	-0.000233988	89	4.72679e-06	Firmicutes	Clostridia	Clostridiales	Clostridiales_unclassified	Clostridiales_unclassified
Otu00053	iso.butyric	0.22	0.000457555	50050	0.00265815	Firmicutes	Clostridia	Clostridiales	Ruminococcaceae	Ruminococcaceae_unclassified
Otu00317	iso.butyric	0.22	-0.00110027	1812	9.62353e-05	Firmicutes	Clostridia	Clostridiales	Ruminococcaceae	uncultured
Otu00329	iso.butyric	0.22	0.000357588	1553	8.24798e-05	Firmicutes	Bacilli	Bacillales	Staphylococcaceae	Staphylococcus
Otu00383	iso.butyric	0.22	-0.000625697	1694	8.99683e-05	Firmicutes	Clostridia	Clostridiales	Lachnospiraceae	Lachnospiraceae_unclassified
Otu00049	iso.butyric	0.219	-0.00048598	59986	0.00318586	Firmicutes	Clostridia	Clostridiales	Lachnospiraceae	Blautia
Otu00121	iso.butyric	0.219	-0.00100967	14428	0.000766271	Firmicutes	Clostridia	Clostridiales	Lachnospiraceae	Blautia
Otu00271	iso.butyric	0.219	0.000225792	3097	0.000164482	Firmicutes	Clostridia	Clostridiales	Lachnospiraceae	Lachnospiraceae_unclassified
Otu00272	iso.butyric	0.219	-0.00171209	3045	0.00016172	Firmicutes	Clostridia	Clostridiales	Lachnospiraceae	Lachnospiraceae_unclassified
Otu00371	iso.butyric	0.219	0.000561939	1207	6.41037e-05	Firmicutes	Clostridia	Clostridiales	Ruminococcaceae	Ruminococcaceae_unclassified
Otu00064	iso.butyric	0.218	-0.000377397	35178	0.0018683	Firmicutes	Clostridia	Clostridiales	Clostridiales_unclassified	Clostridiales_unclassified
Otu00082	iso.butyric	0.218	-0.000206294	27279	0.00144879	Firmicutes	Clostridia	Clostridiales	Lachnospiraceae	Lachnospiraceae_unclassified
Otu00114	iso.butyric	0.218	-0.000802436	16126	0.000856452	Firmicutes	Clostridia	Clostridiales	Ruminococcaceae	uncultured
Otu00138	iso.butyric	0.218	0.000352985	12455	0.000661485	Bacteria_unclassified	Bacteria_unclassified	Bacteria_unclassified	Bacteria_unclassified	Bacteria_unclassified
Otu00327	iso.butyric	0.218	0.0014253	1710	9.08181e-05	Firmicutes	Clostridia	Clostridiales	Ruminococcaceae	Ruminococcaceae_unclassified
Otu00359	iso.butyric	0.218	-0.000973286	1175	6.24042e-05	Firmicutes	Clostridia	Clostridiales	Lachnospiraceae	Blautia
Otu00363	iso.butyric	0.218	-0.00265577	1127	5.98549e-05	Firmicutes	Clostridia	Clostridiales	Ruminococcaceae	Ruminococcaceae_unclassified
Otu00130	iso.butyric	0.217	-0.000829969	13277	0.000705141	Firmicutes	Clostridia	Clostridiales	Lachnospiraceae	Lachnospiraceae_unclassified
Otu00284	iso.butyric	0.217	-0.00026995	2545	0.000135165	Firmicutes	Clostridia	Clostridiales	Ruminococcaceae	Ruminococcaceae_unclassified
Otu00357	iso.butyric	0.217	0.000307312	1204	6.39444e-05	Firmicutes	Clostridia	Clostridiales	Lachnospiraceae	Lachnospiraceae_unclassified
Otu00364	iso.butyric	0.217	0.000453491	1109	5.8899e-05	Firmicutes	Clostridia	Clostridiales	Clostridiales_unclassified	Clostridiales_unclassified
Otu00072	iso.butyric	0.216	0.00159526	31135	0.00165358	Firmicutes	Clostridia	Clostridiales	Ruminococcaceae	uncultured
Otu00119	iso.butyric	0.216	0.00153069	14711	0.000781301	Actinobacteria	Actinobacteria	Coriobacteriales	Coriobacteriaceae	Olsenella
Otu00230	iso.butyric	0.216	-0.000573333	4597	0.000244147	Firmicutes	Clostridia	Clostridiales	Ruminococcaceae	Ruminococcaceae_unclassified
Otu00275	iso.butyric	0.216	0.000701899	4938	0.000262257	Firmicutes	Firmicutes_unclassified	Firmicutes_unclassified	Firmicutes_unclassified	Firmicutes_unclassified
Otu00355	iso.butyric	0.216	0.00192121	1225	6.50597e-05	Firmicutes	Clostridia	Clostridiales	Clostridiales_unclassified	Clostridiales_unclassified
Otu00493	iso.butyric	0.216	0.000441085	213	1.13124e-05	Bacteroidetes	Bacteroidia	Bacteroidales	S24-7	S24-7_unclassified
Otu00060	iso.butyric	0.215	-0.000743749	39956	0.00212206	Firmicutes	Erysipelotrichi	Erysipelotrichales	Erysipelotrichaceae	Incertae_Sedis
Otu00181	iso.butyric	0.215	-0.000146813	7473	0.000396891	Firmicutes	Clostridia	Clostridiales	Ruminococcaceae	Incertae_Sedis
Otu00262	iso.butyric	0.215	0.000687477	3328	0.00017675	Firmicutes	Clostridia	Clostridiales	Lachnospiraceae	Incertae_Sedis
Otu00266	iso.butyric	0.215	-0.000678121	3222	0.00017112	Firmicutes	Clostridia	Clostridiales	Lachnospiraceae	Lachnospiraceae_unclassified
Otu00274	iso.butyric	0.215	0.000596868	3013	0.00016002	Firmicutes	Clostridia	Clostridiales	Lachnospiraceae	Blautia
Otu00163	iso.butyric	0.214	0.000739003	9488	0.000503907	Firmicutes	Clostridia	Clostridiales	Ruminococcaceae	uncultured
Otu00256	iso.butyric	0.214	-0.00192603	3513	0.000186575	Bacteria_unclassified	Bacteria_unclassified	Bacteria_unclassified	Bacteria_unclassified	Bacteria_unclassified
Otu00279	iso.butyric	0.214	-0.00171946	2746	0.00014584	Firmicutes	Clostridia	Clostridiales	Ruminococcaceae	Incertae_Sedis
Otu00345	iso.butyric	0.214	0.00182068	1308	6.94679e-05	Firmicutes	Clostridia	Clostridiales	Lachnospiraceae	Lachnospiraceae_unclassified
Otu00361	iso.butyric	0.214	0.000685448	1129	5.99612e-05	Firmicutes	Clostridia	Clostridiales	Family_XIII_Incertae_Sedis	Family_XIII_Incertae_Sedis_unclassified
Otu00366	iso.butyric	0.214	-0.000584039	1103	5.85803e-05	Firmicutes	Clostridia	Clostridiales	Family_XIII_Incertae_Sedis	Eubacterium
Otu00068	iso.butyric	0.213	0.000201965	31305	0.00166261	Firmicutes	Erysipelotrichi	Erysipelotrichales	Erysipelotrichaceae	Allobaculum
Otu00077	iso.butyric	0.213	0.000822348	28902	0.00153498	Firmicutes	Clostridia	Clostridiales	Lachnospiraceae	Lachnospiraceae_unclassified
Otu00283	iso.butyric	0.213	6.95737e-05	2726	0.000144778	Firmicutes	Clostridia	Clostridiales	Clostridiales_unclassified	Clostridiales_unclassified
Otu00290	iso.butyric	0.213	-0.00139956	2348	0.000124702	Firmicutes	Clostridia	Clostridiales	Ruminococcaceae	uncultured
Otu00092	iso.butyric	0.212	0.000649357	21866	0.0011613	Firmicutes	Clostridia	Clostridiales	Lachnospiraceae	Lachnospiraceae_unclassified
Otu00101	iso.butyric	0.212	-0.000575291	20079	0.0010664	Firmicutes	Clostridia	Clostridiales	Lachnospiraceae	Lachnospiraceae_unclassified
Otu00288	iso.butyric	0.212	0.000966611	2354	0.000125021	Firmicutes	Clostridia	Clostridiales	Ruminococcaceae	Ruminococcaceae_unclassified
Otu00320	iso.butyric	0.212	0.000666733	1718	9.12429e-05	Firmicutes	Clostridia	Clostridiales	Ruminococcaceae	Incertae_Sedis
Otu00356	iso.butyric	0.212	0.00127716	1224	6.50066e-05	Firmicutes	Clostridia	Clostridiales	Ruminococcaceae	Ruminococcaceae_unclassified
Otu00671	iso.butyric	0.212	-0.000479352	12	6.3732e-07	Bacteroidetes	Bacteroidia	Bacteroidales	Prevotellaceae	Prevotella
Otu00129	iso.butyric	0.211	-0.00204858	13391	0.000711196	Firmicutes	Clostridia	Clostridiales	Ruminococcaceae	Oscillibacter
Otu00144	iso.butyric	0.211	-0.00191432	11861	0.000629937	Firmicutes	Clostridia	Clostridiales	Lachnospiraceae	Lachnospiraceae_unclassified
Otu00211	iso.butyric	0.211	-0.000193209	6606	0.000350845	Firmicutes	Firmicutes_unclassified	Firmicutes_unclassified	Firmicutes_unclassified	Firmicutes_unclassified
Otu00244	iso.butyric	0.211	0.00077133	3856	0.000204792	Firmicutes	Clostridia	Clostridiales	Lachnospiraceae	Lachnospiraceae_unclassified
Otu00252	iso.butyric	0.211	-0.000285702	3755	0.000199428	Firmicutes	Clostridia	Clostridiales	Ruminococcaceae	Ruminococcaceae_unclassified
Otu00358	iso.butyric	0.211	-4.02697e-05	2047	0.000108716	Firmicutes	Clostridia	Clostridiales	Lachnospiraceae	Lachnospiraceae_unclassified
Otu00170	iso.butyric	0.21	0.000144915	8661	0.000459986	Firmicutes	Clostridia	Clostridiales	Lachnospiraceae	Lachnospiraceae_unclassified
Otu00191	iso.butyric	0.21	-0.00128766	7166	0.000380586	Firmicutes	Clostridia	Clostridiales	Ruminococcaceae	uncultured
Otu00538	iso.butyric	0.21	-0.000250625	101	5.36411e-06	Bacteria_unclassified	Bacteria_unclassified	Bacteria_unclassified	Bacteria_unclassified	Bacteria_unclassified
Otu00117	iso.butyric	0.209	0.000914991	15364	0.000815982	Firmicutes	Firmicutes_unclassified	Firmicutes_unclassified	Firmicutes_unclassified	Firmicutes_unclassified
Otu00118	iso.butyric	0.209	-0.000383608	15304	0.000812795	Bacteria_unclassified	Bacteria_unclassified	Bacteria_unclassified	Bacteria_unclassified	Bacteria_unclassified
Otu00243	iso.butyric	0.209	0.000487394	3880	0.000206067	Firmicutes	Clostridia	Clostridiales	Ruminococcaceae	Ruminococcaceae_unclassified
Otu00499	iso.butyric	0.209	-0.00081137	181	9.61291e-06	Firmicutes	Erysipelotrichi	Erysipelotrichales	Erysipelotrichaceae	Erysipelotrichaceae_unclassified
Otu00316	iso.butyric	0.208	0.00027835	1826	9.69788e-05	Firmicutes	Clostridia	Clostridiales	Lachnospiraceae	Lachnospiraceae_unclassified
Otu00323	iso.butyric	0.208	0.00210839	1646	8.7419e-05	Firmicutes	Clostridia	Clostridiales	Clostridiales_unclassified	Clostridiales_unclassified
Otu00193	iso.butyric	0.207	0.00128554	7076	0.000375806	Firmicutes	Clostridia	Clostridiales	Ruminococcaceae	Ruminococcaceae_unclassified
Otu00221	iso.butyric	0.207	0.00081218	5086	0.000270117	Firmicutes	Clostridia	Clostridiales	Lachnospiraceae	Lachnospiraceae_unclassified
Otu00362	iso.butyric	0.207	-0.000595978	1127	5.98549e-05	Firmicutes	Clostridia	Clostridiales	Lachnospiraceae	Lachnospiraceae_unclassified
Otu00052	iso.butyric	0.206	0.00132814	53264	0.00282885	Firmicutes	Clostridia	Clostridiales	Lachnospiraceae	Lachnospiraceae_unclassified
Otu00164	iso.butyric	0.206	0.00102924	9342	0.000496153	Firmicutes	Clostridia	Clostridiales	Lachnospiraceae	Lachnospiraceae_unclassified
Otu00168	iso.butyric	0.206	0.000260052	8860	0.000470554	Firmicutes	Bacilli	Lactobacillales	Lactobacillaceae	Lactobacillus
Otu00375	iso.butyric	0.205	-0.00110948	1223	6.49535e-05	Firmicutes	Clostridia	Clostridiales	Clostridiales_unclassified	Clostridiales_unclassified
Otu00265	iso.butyric	0.204	-0.00112407	3236	0.000171864	Firmicutes	Clostridia	Clostridiales	Clostridiales_unclassified	Clostridiales_unclassified
Otu00436	iso.butyric	0.204	-0.000184283	741	3.93545e-05	Firmicutes	Clostridia	Clostridiales	Clostridiales_unclassified	Clostridiales_unclassified
Otu00633	iso.butyric	0.204	-0.00106891	18	9.5598e-07	Firmicutes	Clostridia	Clostridiales	Ruminococcaceae	Ruminococcaceae_unclassified
Otu00322	iso.butyric	0.203	-0.000251806	2690	0.000142866	Firmicutes	Clostridia	Clostridiales	Lachnospiraceae	Incertae_Sedis
Otu00325	iso.butyric	0.203	0.000239919	1581	8.39669e-05	Firmicutes	Clostridia	Clostridiales	Lachnospiraceae	Incertae_Sedis
Otu00401	iso.butyric	0.203	-0.00106234	799	4.24349e-05	Firmicutes	Clostridia	Clostridiales	Lachnospiraceae	Blautia
Otu00306	iso.butyric	0.202	-0.00024757	2021	0.000107335	Firmicutes	Bacilli	Lactobacillales	Streptococcaceae	Streptococcus
Otu00132	iso.butyric	0.201	-0.000909165	13001	0.000690483	Firmicutes	Clostridia	Clostridiales	Ruminococcaceae	Ruminococcaceae_unclassified
Otu00213	iso.butyric	0.201	0.00189933	5580	0.000296354	Bacteria_unclassified	Bacteria_unclassified	Bacteria_unclassified	Bacteria_unclassified	Bacteria_unclassified
Otu00217	iso.butyric	0.201	2.05801e-05	5352	0.000284245	Firmicutes	Clostridia	Clostridiales	Ruminococcaceae	uncultured
Otu00222	iso.butyric	0.201	0.0007399	4920	0.000261301	Firmicutes	Clostridia	Clostridiales	Lachnospiraceae	Lachnospiraceae_unclassified
Otu00513	iso.butyric	0.201	-0.000591396	129	6.85119e-06	Bacteroidetes	Bacteroidia	Bacteroidales	Prevotellaceae	Prevotella
Otu00081	iso.butyric	0.2	-0.000292082	27616	0.00146669	Firmicutes	Clostridia	Clostridiales	Lachnospiraceae	Lachnospiraceae_unclassified
Otu00091	iso.butyric	0.2	0.00168829	22251	0.00118175	Firmicutes	Clostridia	Clostridiales	Lachnospiraceae	Lachnospiraceae_unclassified
Otu00351	iso.butyric	0.2	0.00127187	1255	6.6653e-05	Firmicutes	Clostridia	Clostridiales	Lachnospiraceae	Lachnospiraceae_unclassified
Otu00344	iso.butyric	0.199	0.00104554	1321	7.01583e-05	Firmicutes	Clostridia	Clostridiales	Lachnospiraceae	Lachnospiraceae_unclassified
Otu00012	iso.butyric	0.198	-0.00120405	270440	0.0143631	Firmicutes	Clostridia	Clostridiales	Lachnospiraceae	Lachnospiraceae_unclassified
Otu00183	iso.butyric	0.197	0.000387196	7304	0.000387915	Firmicutes	Clostridia	Clostridiales	Ruminococcaceae	Ruminococcaceae_unclassified
Otu00314	iso.butyric	0.197	3.67832e-06	1872	9.94219e-05	Bacteria_unclassified	Bacteria_unclassified	Bacteria_unclassified	Bacteria_unclassified	Bacteria_unclassified
Otu00028	iso.butyric	0.196	0.000656425	129758	0.00689144	Firmicutes	Clostridia	Clostridiales	Lachnospiraceae	Lachnospiraceae_unclassified
Otu00470	iso.butyric	0.196	-0.00101696	298	1.58268e-05	Bacteria_unclassified	Bacteria_unclassified	Bacteria_unclassified	Bacteria_unclassified	Bacteria_unclassified
Otu00248	iso.butyric	0.195	-0.000188937	3776	0.000200543	Firmicutes	Clostridia	Clostridiales	Lachnospiraceae	Lachnospiraceae_unclassified
Otu00301	iso.butyric	0.195	-0.000514106	2182	0.000115886	Firmicutes	Clostridia	Clostridiales	Ruminococcaceae	Ruminococcaceae_unclassified
Otu00382	iso.butyric	0.195	-6.32305e-05	1189	6.31478e-05	Firmicutes	Clostridia	Clostridiales	Ruminococcaceae	uncultured
Otu00069	iso.butyric	0.194	-0.000782542	31424	0.00166893	Firmicutes	Clostridia	Clostridiales	Lachnospiraceae	Lachnospiraceae_unclassified
Otu00492	iso.butyric	0.194	-0.00102706	200	1.0622e-05	Firmicutes	Bacilli	Lactobacillales	Carnobacteriaceae	Granulicatella
Otu00058	iso.butyric	0.192	-0.000894301	42913	0.00227911	Firmicutes	Clostridia	Clostridiales	Lachnospiraceae	Blautia
Otu00075	iso.butyric	0.191	4.47105e-05	30595	0.0016249	Firmicutes	Clostridia	Clostridiales	Lachnospiraceae	Lachnospiraceae_unclassified
Otu00152	iso.butyric	0.191	0.00163087	10812	0.000574225	Firmicutes	Clostridia	Clostridiales	Lachnospiraceae	Lachnospiraceae_unclassified
Otu00260	iso.butyric	0.191	-0.000388244	3382	0.000179618	Bacteria_unclassified	Bacteria_unclassified	Bacteria_unclassified	Bacteria_unclassified	Bacteria_unclassified
Otu00225	iso.butyric	0.19	0.000481607	4761	0.000252857	Firmicutes	Clostridia	Clostridiales	Lachnospiraceae	Lachnospiraceae_unclassified
Otu00451	iso.butyric	0.19	0.000600913	406	2.15627e-05	Firmicutes	Clostridia	Clostridiales	Clostridiales_unclassified	Clostridiales_unclassified
Otu00197	iso.butyric	0.189	-0.000335357	6738	0.000357855	Firmicutes	Clostridia	Clostridiales	Ruminococcaceae	Ruminococcaceae_unclassified
Otu00507	iso.butyric	0.188	-0.00147265	145	7.70095e-06	Firmicutes	Erysipelotrichi	Erysipelotrichales	Erysipelotrichaceae	Erysipelotrichaceae_unclassified
Otu00062	iso.butyric	0.187	0.0013938	38222	0.00202997	Firmicutes	Clostridia	Clostridiales	Lachnospiraceae	Lachnospiraceae_unclassified
Otu00067	iso.butyric	0.187	-0.000262566	31796	0.00168868	Firmicutes	Clostridia	Clostridiales	Ruminococcaceae	Ruminococcus
Otu00292	iso.butyric	0.187	-0.000310398	2300	0.000122153	Firmicutes	Clostridia	Clostridiales	Lachnospiraceae	Lachnospiraceae_unclassified
Otu00153	iso.butyric	0.186	-0.00148864	10791	0.00057311	Firmicutes	Bacilli	Lactobacillales	Enterococcaceae	Enterococcus
Otu00374	iso.butyric	0.186	0.000305984	1021	5.42253e-05	Firmicutes	Bacilli	Lactobacillales	Lactobacillales_unclassified	Lactobacillales_unclassified
Otu00198	iso.butyric	0.184	0.000146092	13554	0.000719853	Firmicutes	Clostridia	Clostridiales	Lachnospiraceae	uncultured
Otu00231	iso.butyric	0.184	0.000744701	4458	0.000236764	Firmicutes	Clostridia	Clostridiales	Lachnospiraceae	Lachnospiraceae_unclassified
Otu00562	iso.butyric	0.184	-0.000814706	59	3.13349e-06	Firmicutes	Clostridia	Clostridiales	Lachnospiraceae	uncultured
Otu00200	iso.butyric	0.183	0.000444736	6439	0.000341975	Firmicutes	Clostridia	Clostridiales	Lachnospiraceae	Lachnospiraceae_unclassified
Otu00286	iso.butyric	0.183	0.000356283	2448	0.000130013	Firmicutes	Erysipelotrichi	Erysipelotrichales	Erysipelotrichaceae	Erysipelotrichaceae_unclassified
Otu00390	iso.butyric	0.182	-0.000194195	913	4.84894e-05	Firmicutes	Clostridia	Clostridiales	Clostridiaceae	Clostridium
Otu00360	iso.butyric	0.181	0.000834316	1161	6.16607e-05	Bacteria_unclassified	Bacteria_unclassified	Bacteria_unclassified	Bacteria_unclassified	Bacteria_unclassified
Otu00277	iso.butyric	0.179	-0.000190139	2794	0.000148389	Firmicutes	Clostridia	Clostridiales	Lachnospiraceae	Lachnospiraceae_unclassified
Otu00048	iso.butyric	0.176	0.000734259	61268	0.00325394	Firmicutes	Clostridia	Clostridiales	Ruminococcaceae	Ruminococcaceae_unclassified
Otu00141	iso.butyric	0.171	-0.00156812	12207	0.000648314	Firmicutes	Clostridia	Clostridiales	Lachnospiraceae	Lachnospiraceae_unclassified
Otu00608	iso.butyric	0.169	0.00128269	53	2.81483e-06	Bacteroidetes	Bacteroidia	Bacteroidales	Bacteroidales_unclassified	Bacteroidales_unclassified
Otu00235	iso.butyric	0.166	-0.000371379	5477	0.000290883	Firmicutes	Clostridia	Clostridiales	Lachnospiraceae	Lachnospiraceae_unclassified
Otu00013	iso.butyric	0.163	-0.000343046	268510	0.0142606	Bacteroidetes	Bacteroidia	Bacteroidales	Porphyromonadaceae	Odoribacter
Otu00078	iso.butyric	0.158	0.000669512	28697	0.0015241	Firmicutes	Clostridia	Clostridiales	Lachnospiraceae	Blautia

## Sheet: Fig S3
CC range	Range middle	fraction False	Fraction True
0.00-0.05	0.025	0.946341	0.0536585
0.05-0.10	0.075	0.896907	0.103093
0.10-0.15	0.125	0.889503	0.110497
0.15-0.20	0.175	0.885	0.115
0.20-0.25	0.225	0.871166	0.128834
0.25-0.30	0.275	0.814634	0.185366
0.30-0.35	0.325	0.778261	0.221739
0.35-0.40	0.375	0.723301	0.276699
0.40-0.45	0.425	0.74	0.26
0.45-0.50	0.475	0.705607	0.294393
0.50-0.55	0.525	0.648936	0.351064
0.55-0.60	0.575	0.63981	0.36019
0.60-0.65	0.625	0.546341	0.453659
0.65-0.70	0.675	0.663265	0.336735
0.70-0.75	0.725	0.522321	0.477679
0.75-0.80	0.775	0.502165	0.497835
0.80-0.85	0.825	0.497409	0.502591
0.85-0.90	0.875	0.52356	0.47644
0.90-0.95	0.925	0.414365	0.585635
0.95-1.00	0.975	0.47	0.53
1.00-1.05	1.025	0.42328	0.57672
1.05-1.10	1.075	0.408654	0.591346
1.10-1.15	1.125	0.395238	0.604762
1.15-1.20	1.175	0.408163	0.591837
1.20-1.25	1.225	0.345	0.655
1.25-1.30	1.275	0.304569	0.695431
1.30-1.35	1.325	0.306533	0.693467
1.35-1.40	1.375	0.343195	0.656805
1.40-1.45	1.425	0.309645	0.690355
1.45-1.50	1.475	0.284314	0.715686
1.50-1.55	1.525	0.199134	0.800866
1.55-1.60	1.575	0.275362	0.724638
1.60-1.65	1.625	0.299492	0.700508
1.65-1.70	1.675	0.227488	0.772512
1.70-1.75	1.725	0.226131	0.773869
1.75-1.80	1.775	0.248731	0.751269
1.80-1.85	1.825	0.206897	0.793103
1.85-1.90	1.875	0.216931	0.783069
1.90-1.95	1.925	0.209424	0.790576
1.95-2.00	1.975	0.259669	0.740331
2.00-2.05	2.025	0.233945	0.766055
2.05-2.10	2.075	0.142857	0.857143
2.10-2.15	2.125	0.209302	0.790698
2.15-2.20	2.175	0.173184	0.826816
2.20-2.25	2.225	0.145729	0.854271
2.25-2.30	2.275	0.152284	0.847716
2.30-2.35	2.325	0.129944	0.870056
2.35-2.40	2.375	0.117347	0.882653
2.40-2.45	2.425	0.131068	0.868932
2.45-2.50	2.475	0.151961	0.848039
2.50-2.55	2.525	0.128713	0.871287
2.55-2.60	2.575	0.116822	0.883178
2.60-2.65	2.625	0.0943396	0.90566
2.65-2.70	2.675	0.0882353	0.911765
2.70-2.75	2.725	0.0959596	0.90404
2.75-2.80	2.775	0.103604	0.896396
2.80-2.85	2.825	0.0985222	0.901478
2.85-2.90	2.875	0.109005	0.890995
2.90-2.95	2.925	0.0848214	0.915179
2.95-3.00	2.975	0.1	0.9
3.00-3.05	3.025	0.109948	0.890052
3.05-3.10	3.075	0.134715	0.865285
3.10-3.15	3.125	0.0538117	0.946188
3.15-3.20	3.175	0.0909091	0.909091
3.20-3.25	3.225	0.0634146	0.936585
3.25-3.30	3.275	0.0660377	0.933962
3.30-3.35	3.325	0.0756757	0.924324
3.35-3.40	3.375	0.102564	0.897436
3.40-3.45	3.425	0.0616114	0.938389
3.45-3.50	3.475	0.0336538	0.966346
3.50-3.55	3.525	0.0366492	0.963351
3.55-3.60	3.575	0.0315789	0.968421
3.60-3.65	3.625	0.0291262	0.970874
3.65-3.70	3.675	0.0418848	0.958115
3.70-3.75	3.725	0.030303	0.969697
3.75-3.80	3.775	0.0569948	0.943005
3.80-3.85	3.825	0.0351759	0.964824
3.85-3.90	3.875	0.049505	0.950495
3.90-3.95	3.925	0.0427807	0.957219
3.95-4.00	3.975	0.0531915	0.946809
4.00-4.05	4.025	0.0365297	0.96347
4.05-4.10	4.075	0.0483871	0.951613
4.10-4.15	4.125	0.0478469	0.952153
4.15-4.20	4.175	0.0353535	0.964646
4.20-4.25	4.225	0.0582524	0.941748
4.25-4.30	4.275	0.0382514	0.961749
4.30-4.35	4.325	0.0320856	0.967914
4.35-4.40	4.375	0.03125	0.96875
4.40-4.45	4.425	0.0307692	0.969231
4.45-4.50	4.475	0.0218579	0.978142
4.50-4.55	4.525	0.0134529	0.986547
4.55-4.60	4.575	0.00995025	0.99005
4.60-4.65	4.625	0.015873	0.984127
4.65-4.70	4.675	0.00454545	0.995455
4.70-4.75	4.725	0.0102041	0.989796
4.75-4.80	4.775	0.0189573	0.981043
4.80-4.85	4.825	0.0171429	0.982857
4.85-4.90	4.875	0.0210526	0.978947
4.90-4.95	4.925	0.0217391	0.978261
4.95-5.00	4.975	0.010929	0.989071

## Sheet: Fig S4
	BRACoD					clr-SS
Cut point	TPR	FPR	Precision	Accuracy		TPR	FPR	Precision	Accuracy
0	1	1	0.166667	0.166667		1	1	0.166667	0.166667
0.02	1	0.9999	0.166681	0.16675		0.395035	0.00364092	0.961809	0.896138
0.04	0.994835	0.977673	0.169098	0.184412		0.36349	0.00194584	0.976834	0.892294
0.06	0.982949	0.857653	0.186475	0.282447		0.347192	0.00119358	0.985097	0.890204
0.08	0.972718	0.695336	0.218618	0.416006		0.336309	0.000882648	0.988642	0.888649
0.1	0.957272	0.547703	0.259017	0.536459		0.328185	0.000712136	0.990841	0.887437
0.12	0.938365	0.428275	0.30469	0.632832		0.321414	0.000591775	0.992079	0.886409
0.14	0.910883	0.331585	0.354594	0.708826		0.315145	0.000501505	0.993	0.88544
0.16	0.868957	0.25677	0.403639	0.764184		0.309579	0.000441324	0.99366	0.884562
0.18	0.819509	0.1999	0.450525	0.803335		0.308225	0.000411234	0.994087	0.884361
0.2	0.773721	0.160261	0.491244	0.828736		0.302859	0.000341023	0.995076	0.883526
0.22	0.739519	0.132407	0.527642	0.846247		0.300602	0.000270812	0.996197	0.883208
0.24	0.712487	0.110873	0.562408	0.859687		0.296439	0.000250752	0.996253	0.882531
0.26	0.68997	0.0947543	0.592889	0.869366		0.294032	0.000230692	0.996591	0.882146
0.28	0.66986	0.0819057	0.620592	0.876722		0.29007	0.000220662	0.996847	0.881494
0.3	0.654764	0.071675	0.646273	0.882732		0.288365	0.000200602	0.997032	0.881227
0.32	0.639519	0.0629488	0.67017	0.887462		0.285807	0.000200602	0.996955	0.880801
0.34	0.62658	0.0555667	0.692802	0.891458		0.283701	0.000190572	0.997078	0.880458
0.36	0.613591	0.0492377	0.713661	0.894567		0.281143	0.000140421	0.997895	0.880074
0.38	0.602859	0.0439519	0.732854	0.897183		0.277733	0.000110331	0.998273	0.87953
0.4	0.591123	0.0394885	0.749618	0.898947		0.27668	0.000140421	0.997839	0.87933
0.42	0.580441	0.0355667	0.765476	0.900435		0.275777	0.000110331	0.998275	0.879204
0.44	0.572166	0.0319559	0.781706	0.902065		0.274323	0.000110331	0.998316	0.878962
0.46	0.56319	0.0290572	0.794932	0.902984		0.272317	9.02708e-05	0.99862	0.878644
0.48	0.555366	0.026329	0.80838	0.903954		0.26991	0.000100301	0.998458	0.878235
0.5	0.547242	0.0239117	0.820698	0.904614		0.267302	9.02708e-05	0.998604	0.877808
0.52	0.539218	0.0218957	0.831233	0.904957		0.265998	9.02708e-05	0.998602	0.877591
0.54	0.531795	0.0197392	0.843462	0.905517		0.264343	8.02407e-05	0.998746	0.877324
0.56	0.523872	0.0177834	0.854898	0.905826		0.260732	7.02106e-05	0.998914	0.87673
0.58	0.517352	0.0160181	0.865945	0.90621		0.261133	5.01505e-05	0.999184	0.876814
0.6	0.511334	0.0144132	0.876472	0.906545		0.259228	6.01805e-05	0.999058	0.876488
0.62	0.505517	0.0131896	0.884599	0.906595		0.255366	5.01505e-05	0.99924	0.875853
0.64	0.498495	0.0118154	0.894046	0.90657		0.253711	4.01204e-05	0.999384	0.875585
0.66	0.491274	0.0103811	0.904441	0.906561		0.251755	6.01805e-05	0.99904	0.875242
0.68	0.484554	0.00951856	0.910565	0.90616		0.249699	5.01505e-05	0.99924	0.874908
0.7	0.478937	0.00850552	0.918446	0.906068		0.248445	4.01204e-05	0.999384	0.874707
0.72	0.472467	0.00757272	0.925806	0.905767		0.247292	3.00903e-05	0.999586	0.874524
0.74	0.466299	0.0068004	0.932037	0.905383		0.245637	4.01204e-05	0.999384	0.874239
0.76	0.459629	0.00605817	0.938172	0.90489		0.242528	3.00903e-05	0.999528	0.87373
0.78	0.452558	0.00529589	0.944724	0.904346		0.238867	3.00903e-05	0.999527	0.873119
0.8	0.445888	0.00454363	0.95152	0.903862		0.238014	0	1	0.873002
0.82	0.438917	0.00391174	0.95734	0.903226		0.235456	0	1	0.872576
0.84	0.431294	0.00339017	0.962184	0.902391		0.231795	1.00301e-05	0.999856	0.871958
0.86	0.424223	0.00285858	0.967406	0.901655		0.22663	1.00301e-05	0.999798	0.871097
0.88	0.415196	0.00234704	0.972513	0.900577		0.224273	0	1	0.870712
0.9	0.40652	0.00192578	0.976862	0.899482		0.219157	0	1	0.86986
0.92	0.397041	0.00151454	0.981284	0.898245		0.212337	0	1	0.868723
0.94	0.384504	0.00118355	0.984843	0.896431		0.205216	0	1	0.867536
0.96	0.370311	0.000812437	0.989149	0.894375		0.198696	0	1	0.866449
0.98	0.348997	0.000371113	0.994711	0.89119		0.180441	0	1	0.863407
1	0.278485	5.01505e-05	0.9991	0.879706		0.0514042	0	1	0.841901

[truncated: 1 more sheets: Fig S5]
